# Supplementary material for: NMFProfiler: a multi-omics integration method for samples stratified in groups
Source: Bioinformatics. 2025 Feb 8;41(2):btaf066. doi: 10.1093/bioinformatics/btaf066 (PMC11855281; doi:10.1093/bioinformatics/btaf066)
Supplement: btaf066_Supplementary_Data [file btaf066_supplementary_data.zip]

Archive with 2 entries (2 files):
- SupplementaryTable_S1_DiffAna_Limma_ADvsHealthy.xlsx
- intsupnmf_article_suppmat.pdf
