# Supplementary material for: NMFProfiler: a multi-omics integration method for samples stratified in groups
Source: Bioinformatics. 2025 Feb 8;41(2):btaf066. doi: 10.1093/bioinformatics/btaf066 (PMC11855281; doi:10.1093/bioinformatics/btaf066)
Supplement: btaf066_Supplementary_Data [file btaf066_supplementary_data.zip › SupplementaryTable_S1_DiffAna_Limma_ADvsHealthy.xlsx]

## Sheet: UserGuide
Differential analysis	The differential analysis step allows us to identify genes and proteins differentially expressed across healthy subjects and subjects suffering from atopic dermatitis. This step was performed thanks to the R package limma. A linear model is adjusted for each gene / protein (respectively) using the Bayes empirical estimation method. The estimated variance for each gene / protein is "moderated" by …
Proteomics sheet	The differential analysis was performed on the same pre-processed dataset, minus two proteins removed due to low expression.
name	Corresponds to the uniprotID _ geneName
t.stat	Student test statistic
p.value	P-value obtained following the test
p.value.adj	P-value after BH correction
Transcriptomics sheet	The differential analysis was performed on the microarray dataset unfiltered on unexpressed probes, which results in 22557 studied probesets.
entrez_id	Corresponds to the entrez_id
name	Corresponds to the gene symbol
t.stat	Student test statistic
p.value	P-value obtained following the test
p.value.adj	P-value after BH correction

## Sheet: Proteomics
name	t.stat	p.value	p.value.adj
P05089_ARG1	-8.62841	1.90607e-09	5.31794e-07
P22528_SPRR1B	6.2725	8.08872e-07	0.000112838
Q01469_FABP5	5.81367	2.81304e-06	0.000261613
P14735_IDE	5.36721	9.57953e-06	0.000668172
P20930_FLG	-5.27124	1.24793e-05	0.000696343
P06733_ENO1	5.07968	2.11677e-05	0.000984299
Q3SYB4_SERPINB12	-4.61001	7.72919e-05	0.00308064
P22531_SPRR2E	4.11333	0.000317462	0.0110715
P13639_EEF2	3.72269	0.000859591	0.0238072
P31944_CASP14	-3.6868	0.000945566	0.0238072
P02749_APOH	-3.66494	0.00100199	0.0238072
P01871_IGHM	-3.59202	0.00121487	0.0238072
P07476_IVL	3.58901	0.00122455	0.0238072
Q09666_AHNAK	3.5874	0.00122975	0.0238072
P07339_CTSD	3.5806	0.00127996	0.0238072
P01023_A2M	-3.54637	0.00141953	0.0247531
O75369_FLNB	3.42587	0.00187684	0.0308023
O75083_WDR1	3.29406	0.00263862	0.0408986
Q13510_ASAH1	-3.24092	0.00302345	0.044397
O00571_DDX3X	3.0829	0.00455437	0.0635335
P42357_HAL	-3.03198	0.0051954	0.0690246
P61586_RHOA	2.98953	0.00569656	0.0722428
P52272_HNRNPM	2.95711	0.00617311	0.0748826
P06454_PTMA	2.81211	0.00880421	0.100906
P01857_IGHG1	-2.80222	0.00904173	0.100906
Q13867_BLMH	-2.64386	0.0133149	0.142879
P22695_UQCRC2	2.62068	0.0139094	0.143731
B7Z6Z4_MYL6	-2.53435	0.0170172	0.169564
Q13813_SPTAN1	2.47813	0.0196109	0.182527
Q14956_GPNMB	-2.47247	0.0196266	0.182527
P25311_AZGP1	-2.4307	0.0215907	0.190381
P12830_CDH1	-2.42574	0.0218358	0.190381
P61158_ACTR3	2.40791	0.0227368	0.192229
P62753_RPS6	2.37178	0.0246688	0.198408
P01011_SERPINA3	-2.36199	0.025217	0.198408
P40926_MDH2	-2.34903	0.0259606	0.198408
P07814_EPRS	2.34302	0.0263121	0.198408
P68371_TUBB4B	2.31115	0.0282491	0.20491
P16144_ITGB4	-2.29692	0.0291549	0.20491
P62979_RPS27A	2.29785	0.0293778	0.20491
P08238_HSP90AB1	2.15807	0.0394728	0.268608
Q9NQC3_RTN4	-2.14085	0.0409573	0.272074
P36952_SERPINB5	2.11078	0.0436707	0.283352
P17931_LGALS3	-2.08934	0.0457013	0.289788
P25789_PSMA4	-2.07779	0.0468293	0.290341
P50990_CCT8	2.00672	0.0543311	0.324891
P23490_LOR	-2.00318	0.0547307	0.324891
Q14204_DYNC1H1	1.97911	0.057518	0.334323
P39019_RPS19	-1.94566	0.0615976	0.338554
P30084_ECHS1	-1.94382	0.0618301	0.338554
G3V5Z7_PSMA6	-1.93505	0.0629437	0.338554
O75223_GGCT	-1.93384	0.0630997	0.338554
P40227_CCT6A	1.91387	0.0657075	0.345894
Q01518_CAP1	1.89724	0.0679507	0.351079
P15924_DSP	1.88684	0.0697574	0.35386
P04075_ALDOA	1.85157	0.0744543	0.358165
P78527_PRKDC	1.85102	0.0745345	0.358165
P15311_EZR	1.84482	0.0754587	0.358165
O43390_HNRNPR	1.84294	0.075741	0.358165
P16152_CBR1	-1.77908	0.0858734	0.394792
Q12906_ILF3	1.77035	0.0873448	0.394792
Q9BTV4_TMEM43	-1.76369	0.0884826	0.394792
P31930_UQCRC1	-1.75983	0.0891465	0.394792
O60716_CTNND1	-1.74788	0.0912303	0.397707
P04899_GNAI2	-1.72333	0.0956412	0.410522
P14866_HNRNPL	1.71088	0.0979474	0.41405
P18206_VCL	1.68014	0.103838	0.432401
Q5T751_LCE1C	-1.66122	0.107611	0.43501
P62424_RPL7A	1.6602	0.107816	0.43501
P26599_PTBP1	1.65369	0.109142	0.43501
Q15907_RAB11B	1.62026	0.116168	0.45576
G8JLB6_HNRNPH1	1.61135	0.118102	0.45576
Q9NZT1_CALML5	1.59807	0.121036	0.45576
P0CW22_RPS17L	1.59276	0.122223	0.45576
Q8WVV4_POF1B	1.58811	0.123666	0.45576
P01040_CSTA	-1.58425	0.12415	0.45576
P62851_RPS25	1.56375	0.12889	0.465281
Q6ZRV2_FAM83H	1.55099	0.131916	0.465281
O75131_CPNE3	-1.54829	0.132565	0.465281
B1AK88_CAPZB	1.54476	0.133414	0.465281
P60842_EIF4A1	1.5096	0.142131	0.488653
Q00610_CLTC	1.50242	0.143968	0.488653
P00367_GLUD1	-1.49698	0.14537	0.488653
Q92817_EVPL	1.48869	0.147923	0.491315
P00450_CERU	-1.47669	0.150703	0.49466
P22626_HNRNPA2B1	1.4652	0.153792	0.498929
P58107_EPPK1	1.42897	0.164249	0.526728
P40121_CAPG	-1.40475	0.17088	0.531339
Q99536_VAT1	-1.40079	0.17205	0.531339
P04083_ANXA1	-1.39766	0.17298	0.531339
Q9UQ80_PA2G4	1.39389	0.174103	0.531339
Q6UWP8_SBSN	1.3902	0.175209	0.531339
P02647_APOA1	-1.37948	0.178838	0.536514
P30086_PEBP1	-1.36049	0.184318	0.542324
P46777_RPL5	1.35939	0.184662	0.542324
B4DTG2_EEF1G	1.3464	0.188763	0.548593
P10809_HSPD1	1.32743	0.19488	0.555267
Q5VT79_ANXA8L2	1.32694	0.19504	0.555267
O15144_ARPC2	1.3057	0.202076	0.569486
P62906_RPL10A	1.29393	0.206058	0.569501
P19338_NCL	1.28774	0.208173	0.569501
P20618_PSMB1	-1.28652	0.208593	0.569501
P62158_CALM1	1.27909	0.211161	0.569501
P14618_PKM	1.27585	0.212287	0.569501
P05141_SLC25A5	1.26175	0.217246	0.577254
Q96QA5_GSDMA	1.24788	0.222209	0.584871
O43175_PHGDH	-1.22934	0.228979	0.594165
B4DT77_ANXA7	1.22118	0.232005	0.594165
P62241_RPS8	-1.22085	0.232129	0.594165
G3V4C1_HNRNPC	1.2019	0.239329	0.605526
P35579_MYH9	1.19763	0.240908	0.605526
Q9UBI6_GNG12	-1.1808	0.247423	0.607931
P18124_RPL7	-1.18	0.247736	0.607931
P00338_LDHA	1.17494	0.249721	0.607931
P30044_PRDX5	-1.17276	0.250581	0.607931
P50395_GDI2	1.16054	0.25544	0.614378
O15020_SPTBN2	-1.15448	0.257875	0.614932
P02763_ORM1	-1.1462	0.261228	0.61765
P40925_MDH1	1.12178	0.271302	0.626439
P07108_DBI	-1.12114	0.27157	0.626439
P01876_IGHA1	-1.12167	0.271682	0.626439
P05023_ATP1A1	-1.11297	0.275051	0.626508
P18669_PGAM1	1.11013	0.276203	0.626508
Q9C0C2_TNKS1BP1	-1.0782	0.289967	0.650927
I3L397_EIF5A	1.06973	0.293702	0.650927
P62280_RPS11	1.06913	0.293967	0.650927
P04040_CAT	-1.05139	0.301897	0.663223
P63261_ACTG1	1.03644	0.308692	0.672853
Q32Q12_NME1	-1.01846	0.317012	0.677767
P30460_HLA	1.01767	0.317381	0.677767
P02679_FGG	-1.01649	0.318235	0.677767
K7EK07_H3F3B	1.01037	0.321106	0.678701
Q13835_PKP1	0.99971	0.326069	0.679981
E7EUS0_DMKN	-0.998158	0.326586	0.679981
P61160_ACTR2	-0.992528	0.329276	0.680503
P62140_PPP1CB	0.974194	0.338141	0.686686
Q5T749_KPRP	0.971988	0.33951	0.686686
P16401_HIST1H1B	-0.971103	0.339651	0.686686
P22735_TGM1	0.953506	0.348399	0.699304
P52907_CAPZA1	-0.942803	0.35369	0.700362
P23396_RPS3	-0.931431	0.359438	0.700362
Q9BTM1_H2AFJ	-0.930203	0.360063	0.700362
P13645_KRT10	0.93009	0.360121	0.700362
P27635_RPL10	0.927428	0.361477	0.700362
P01008_SERPINC1	0.918694	0.36595	0.704139
P09758_TACSTD2	0.906191	0.372418	0.711675
P07384_CAPN1	-0.901015	0.375117	0.711956
P27797_CALR	0.889759	0.38103	0.718257
Q9Y446_PKP3	0.880737	0.386076	0.718257
P60174_TPI1	0.879506	0.386468	0.718257
P49327_FASN	-0.875261	0.388734	0.718257
P30041_PRDX6	-0.869556	0.391793	0.719147
O75342_ALOX12B	-0.851264	0.401743	0.723657
P21796_VDAC1	0.849487	0.402676	0.723657
P49368_CCT3	0.845857	0.404665	0.723657
P61247_RPS3A	0.842224	0.406661	0.723657
Q02878_RPL6	0.834532	0.410909	0.723657
P31947_SFN	0.83347	0.411497	0.723657
P12956_XRCC6	-0.831831	0.412407	0.723657
Q9H1E1_RNASE7	0.820852	0.418531	0.726991
P39023_RPL3	0.819091	0.419518	0.726991
Q9UMD9_COL17A1	-0.812357	0.423307	0.729029
P36578_RPL4	0.788131	0.437114	0.748189
P10599_TXN	0.77423	0.445158	0.753481
E9PEB9_DST	-0.77316	0.445781	0.753481
P04406_GAPDH	0.768828	0.448308	0.753481
P07237_P4HB	-0.735678	0.467926	0.773379
P62829_RPL23	0.735359	0.468118	0.773379
E7ENR4_HK1	-0.734783	0.468463	0.773379
Q5T750_XP32	0.713065	0.4818	0.790719
P62879_GNB2	-0.707153	0.485202	0.791646
O60437_PPL	0.69765	0.49124	0.796162
Q14574_DSC3	0.685686	0.498639	0.796162
M0R210_RPS16	0.6843	0.499302	0.796162
Q9HCY8_S100A14	0.684166	0.499385	0.796162
P00558_PGK1	0.675706	0.504663	0.800005
P62888_RPL30	-0.668006	0.509493	0.803099
Q06830_PRDX1	-0.654338	0.518129	0.810911
P04792_HSPB1	-0.650882	0.520326	0.810911
P62805_HIST1H4A	-0.644513	0.52444	0.810911
P35221_CTNNA1	-0.641873	0.526075	0.810911
P04264_KRT1	0.626026	0.53627	0.81748
P02787_TRFE	-0.624115	0.537614	0.81748
P62820_RAB1A	0.618805	0.54095	0.81748
Q5VTE0_EEF1A1P5	-0.617373	0.542056	0.81748
P46781_RPS9	0.608507	0.547661	0.821492
P09429_HMGB1	0.602603	0.551529	0.822869
P62937_PPIA	0.598012	0.554545	0.822969
Q15365_PCBP1	0.58385	0.563905	0.832431
P55072_VCP	0.562427	0.578214	0.835936
P00747_PLG	-0.556989	0.581989	0.835936
P62917_RPL8	0.553195	0.584435	0.835936
P02671_FGA	-0.548156	0.587997	0.835936
Q9BW30_TPPP3	0.539716	0.593577	0.835936
P25398_RPS12	-0.534698	0.596998	0.835936
P01024_CO3	-0.533442	0.598004	0.835936
P02768_ALB	-0.532653	0.598395	0.835936
Q00839_HNRNPU	0.52847	0.601257	0.835936
P02790_HPX	-0.527901	0.601793	0.835936
P06576_ATP5B	0.52679	0.602408	0.835936
P30101_PDIA3	-0.523217	0.60486	0.835936
P05091_ALDH2	0.522679	0.605229	0.835936
Q6PIL8_IGK	-0.51516	0.610549	0.83905
P40939_HADHA	0.510683	0.613499	0.83905
P12277_CKB	-0.498447	0.621987	0.844011
Q86VP6_CAND1	-0.495517	0.624027	0.844011
P63167_DYNLL1	-0.488352	0.62903	0.844011
B7Z468_CAST	0.48137	0.634019	0.844011
P09211_GSTP1	-0.480618	0.63445	0.844011
Q14697_GANAB	0.473462	0.639483	0.844011
P04114_APOB	0.471329	0.641006	0.844011
P08107_HSPA1A	0.467356	0.643792	0.844011
Q96FQ6_S100A16	-0.460801	0.648431	0.844011
P22314_UBA1	-0.457897	0.650492	0.844011
P06727_APOA4	0.45536	0.652294	0.844011
O14950_MYL12B	-0.451121	0.65531	0.844011
P17987_TCP1	0.449516	0.656453	0.844011
J3QQ67_RPL18	-0.438854	0.66407	0.846139
P51659_HSD17B4	0.438709	0.664174	0.846139
P07737_PFN1	0.429948	0.670461	0.847866
P67936_TPM4	0.428354	0.671607	0.847866
C9J9K3_RPSA	-0.410614	0.68442	0.860149
Q08188_TGM3	-0.404876	0.688586	0.861504
O15231_ZNF185	-0.381037	0.705996	0.865977
P49411_TUFM	0.378003	0.708223	0.865977
Q5T6W5_HNRNPK	0.3718	0.712786	0.865977
P55084_HADHB	0.370904	0.713446	0.865977
P05388_RPLP0	0.369409	0.714548	0.865977
P07355_ANXA2	-0.367259	0.716134	0.865977
E9PK25_CFL1	-0.364582	0.71811	0.865977
O75947_ATP5H	0.364343	0.718286	0.865977
O00299_CLIC1	-0.361893	0.720096	0.865977
P02675_FGB	-0.350389	0.728711	0.872576
O95274_LYPD3	0.33255	0.741902	0.882004
P37802_TAGLN2	0.328525	0.744911	0.882004
Q8WUM4_PDCD6IP	-0.32698	0.746068	0.882004
P06744_GPI	0.310131	0.758714	0.893169
P05387_RPLP2	0.288135	0.775324	0.908889
P01009_SERPINA1	-0.281482	0.780381	0.910989
O43707_ACTN4	0.264914	0.792978	0.921837
P62277_RPS13	-0.244011	0.808967	0.927941
P47929_LGALS7	-0.241859	0.810618	0.927941
P63244_GNB2L1	-0.240552	0.811621	0.927941
P13797_PLS3	-0.239597	0.812354	0.927941
Q6ZVX7_NCCRP1	0.236336	0.814859	0.927941
Q99497_PARK7	-0.222638	0.825402	0.930587
Q08554_DSC1	0.222532	0.825483	0.930587
P45880_VDAC2	0.212039	0.833583	0.930587
P08758_ANXA5	-0.209067	0.83588	0.930587
Q8IW75_SERPINA12	-0.207809	0.836853	0.930587
D6RF35_D6RF35	-0.199357	0.843396	0.930587
A8MUB1_TUBA4A	-0.195776	0.846172	0.930587
P06396_GSN	-0.195429	0.846441	0.930587
Q02413_DSG1	0.194449	0.847201	0.930587
Q14134_TRIM29	0.175411	0.861995	0.941764
P07741_APRT	-0.172672	0.864128	0.941764
P46782_RPS5	-0.1669	0.868625	0.942982
P30050_RPL12	0.148309	0.883141	0.948759
B4E022_TKT	-0.147495	0.883777	0.948759
H0Y300_H0Y300	-0.143409	0.887011	0.948759
P84077_ARF1	-0.142675	0.887549	0.948759
G8JLG2_CDSN	-0.123823	0.902323	0.958724
P13010_XRCC5	-0.122013	0.903743	0.958724
P06748_NPM1	0.105081	0.917046	0.969151
P62701_RPS4X	0.100236	0.920857	0.969506
P09525_ANXA4	-0.092394	0.92703	0.969808
P61313_RPL15	-0.091041	0.928096	0.969808
P25705_ATP5A1	-0.079017	0.93757	0.976053
B4DJV2_B4DJV2	-0.067229	0.946868	0.982067
P04004_VTN	-0.045618	0.963932	0.983107
P23527_HIST1H2BO	-0.044586	0.964748	0.983107
P31949_S100A11	0.043605	0.965523	0.983107
P15880_RPS2	0.039014	0.969151	0.983107
P60953_CDC42	0.033673	0.973372	0.983107
P13489_RNH1	0.033605	0.973426	0.983107
P02545_LMNA	0.032158	0.97457	0.983107
P46940_IQGAP1	0.026137	0.97933	0.983107
P48735_IDH2	-0.021741	0.982806	0.983107
O75367_H2AFY	0.02136	0.983107	0.983107

## Sheet: Transcriptomics
entrez_id	name	t.stat	p.value	p.value.adj
10125	RASGRP1	8.59956	1.12256e-09	2.53215e-05
25897	RNF19A	7.11828	5.65638e-08	0.000637955
7051	TGM1	6.90911	1.00426e-07	0.000643918
23508	TTC9	6.77958	1.43616e-07	0.000643918
3964	LGALS8	6.72645	1.66391e-07	0.000643918
153572	IRX2	6.71602	1.71277e-07	0.000643918
3475	IFRD1	-6.56156	2.6319e-07	0.000647784
90527	DUOXA1	6.52873	2.88432e-07	0.000647784
81893	SLC7A5P1	-6.52334	2.92801e-07	0.000647784
4645	MYO5B	6.51958	2.95893e-07	0.000647784
112950	MED8	6.49616	3.15894e-07	0.000647784
120224	TMEM45B	6.39872	4.14901e-07	0.000779911
79852	EPHX3	6.30991	5.32303e-07	0.00080161
677769	SCARNA17	-6.30488	5.39872e-07	0.00080161
6574	SLC20A1	-6.30191	5.44402e-07	0.00080161
196264	MPZL3	6.26486	6.0415e-07	0.00080161
10552	ARPC1A	6.26028	6.11976e-07	0.00080161
10482	NXF1	-6.23491	6.57264e-07	0.00080161
9026	HIP1R	6.22534	6.75205e-07	0.00080161
5713	PSMD7	6.14714	8.41682e-07	0.000845497
10755	GIPC1	6.14707	8.41856e-07	0.000845497
3187	HNRNPH1	-6.13195	8.78522e-07	0.000845497
8428	STK24	6.1291	8.85623e-07	0.000845497
29982	NRBF2	6.09873	9.64905e-07	0.000845497
204219	CERS3	6.08609	9.99985e-07	0.000845497
5652	PRSS8	6.08389	1.0062e-06	0.000845497
9180	OSMR	6.07627	1.02809e-06	0.000845497
8609	KLF7	6.06494	1.06157e-06	0.000845497
523	ATP6V1A	6.03008	1.17153e-06	0.000845497
115098	CCDC124	6.0108	1.23717e-06	0.000845497
115817	DHRS1	6.0036	1.26265e-06	0.000845497
121214	SDR9C7	6.0021	1.268e-06	0.000845497
4638	MYLK	5.99369	1.29856e-06	0.000845497
55760	DHX32	5.992	1.3048e-06	0.000845497
64078	SLC28A3	5.97231	1.37958e-06	0.000845497
123169	LEO1	5.96463	1.40991e-06	0.000845497
58489	ABHD17C	5.95509	1.44856e-06	0.000845497
8446	DUSP11	5.95356	1.45484e-06	0.000845497
407006	MIR221	-5.95024	1.46857e-06	0.000845497
6340	SCNN1G	5.94293	1.49931e-06	0.000845497
5467	PPARD	5.91919	1.60367e-06	0.000882292
11080	DNAJB4	-5.90006	1.69303e-06	0.000909276
10397	NDRG1	5.88266	1.7787e-06	0.000933073
154043	CNKSR3	5.85771	1.90918e-06	0.000978757
8857	FCGBP	-5.84441	1.98262e-06	0.000993821
90060	CCDC120	5.82042	2.12238e-06	0.00102598
84669	USP32	5.81394	2.16183e-06	0.00102598
84648	LCE3D	5.81047	2.18322e-06	0.00102598
150290	DUSP18	5.793	2.29433e-06	0.00105619
6801	STRN	5.75688	2.54234e-06	0.00113165
23313	KIAA0930	5.75464	2.55859e-06	0.00113165
11226	GALNT6	5.74627	2.62017e-06	0.0011366
6432	SRSF7	-5.70988	2.90592e-06	0.00123677
6701	SPRR2B	5.70036	2.98565e-06	0.00124717
56938	ARNTL2	5.66701	3.28293e-06	0.00131637
9021	SOCS3	5.66551	3.29692e-06	0.00131637
9424	KCNK6	5.65631	3.38443e-06	0.00131637
54205	CYCS	-5.65489	3.39814e-06	0.00131637
10540	DCTN2	5.65027	3.4431e-06	0.00131637
2069	EREG	5.62057	3.747e-06	0.00140868
113829	SLC35A4	5.58015	4.20429e-06	0.0015163
144501	KRT80	5.57833	4.22618e-06	0.0015163
1571	CYP2E1	5.5776	4.23491e-06	0.0015163
9615	GDA	5.56855	4.34553e-06	0.00153159
2524	FUT2	5.54791	4.60888e-06	0.00157821
10129	FRY	5.54724	4.6177e-06	0.00157821
1979	EIF4EBP2	5.53093	4.83745e-06	0.00162863
6431	SRSF6	-5.52243	4.95605e-06	0.00164402
402415	XKRX	5.50793	5.16534e-06	0.00168
1213	CLTC	5.50085	5.27067e-06	0.00168
3911	LAMA5	-5.4997	5.28792e-06	0.00168
59338	PLEKHA1	5.48439	5.52385e-06	0.00173058
79794	C12orf49	5.46385	5.85725e-06	0.00180989
55	ACPP	5.43066	6.43884e-06	0.00196271
353145	LCE3E	5.41196	6.79172e-06	0.00200297
11031	RAB31	5.41078	6.81476e-06	0.00200297
2195	FAT1	5.40962	6.83728e-06	0.00200297
9099	USP2	5.38584	7.31746e-06	0.00211615
27069	GHITM	5.34011	8.33756e-06	0.00235705
79671	NLRX1	5.33546	8.44888e-06	0.00235705
1314	COPA	5.33484	8.46392e-06	0.00235705
6317	SERPINB3	5.29952	9.36189e-06	0.00257532
84000	TMPRSS13	5.27885	9.93081e-06	0.00263566
6945	MLX	5.27824	9.94826e-06	0.00263566
53905	DUOX1	5.27792	9.95734e-06	0.00263566
11043	MID2	5.27472	1.00486e-05	0.00263566
221656	KDM1B	5.2485	1.08298e-05	0.00280791
613	BCR	5.24121	1.10576e-05	0.00280841
78990	OTUB2	5.23531	1.12454e-05	0.00280841
26003	GORASP2	5.23482	1.12612e-05	0.00280841
147040	KCTD11	5.22832	1.14723e-05	0.00280841
5610	EIF2AK2	-5.2268	1.15221e-05	0.00280841
401152	C4orf3	5.22472	1.15907e-05	0.00280841
4864	NPC1	5.22133	1.17033e-05	0.00280841
85462	FHDC1	5.21739	1.18359e-05	0.00281033
9712	USP6NL	5.21106	1.20515e-05	0.00283172
375035	SFT2D2	5.20199	1.23677e-05	0.00287606
3098	HK1	5.19743	1.25298e-05	0.00288402
23303	KIF13B	5.19217	1.27196e-05	0.00289815
2040	STOM	5.18407	1.3017e-05	0.00293623
57572	DOCK6	5.18055	1.31485e-05	0.00293654
6303	SAT1	-5.16981	1.3558e-05	0.00297431
6590	SLPI	5.16921	1.35813e-05	0.00297431
1263	PLK3	-5.15443	1.41664e-05	0.00307261
6434	TRA2B	-5.14098	1.47211e-05	0.00315056
7782	SLC30A4	5.13899	1.48051e-05	0.00315056
55103	RALGPS2	5.13512	1.49696e-05	0.00315579
23613	ZMYND8	5.11988	1.56349e-05	0.003249
54989	ZNF770	5.11516	1.58473e-05	0.003249
9119	KRT75	5.11279	1.59547e-05	0.003249
53944	CSNK1G1	5.11056	1.60568e-05	0.003249
401585	LOC401585	-5.10892	1.61319e-05	0.003249
399665	FAM102A	5.10292	1.64109e-05	0.00327593
6400	SEL1L	5.098	1.66426e-05	0.00329304
23673	STX12	5.08749	1.71498e-05	0.00333556
56649	TMPRSS4	5.08742	1.71532e-05	0.00333556
55745	AP5M1	5.08372	1.73354e-05	0.00334217
1508	CTSB	5.07845	1.75981e-05	0.00336408
7266	DNAJC7	5.06681	1.81924e-05	0.00344845
26953	RANBP6	5.04702	1.92493e-05	0.0036035
100133091	LOC100133091	-5.04332	1.94539e-05	0.0036035
2769	GNA15	5.04008	1.96342e-05	0.0036035
10015	PDCD6IP	5.03981	1.96494e-05	0.0036035
9632	SEC24C	5.03386	1.99859e-05	0.00363143
51097	SCCPDH	-5.03146	2.01236e-05	0.00363143
374897	SBSN	5.02427	2.05406e-05	0.00367726
29841	GRHL1	5.02009	2.07872e-05	0.0036921
6706	SPRR2G	5.013	2.1212e-05	0.00373812
4534	MTM1	5.00746	2.15495e-05	0.00375948
4953	ODC1	5.00556	2.16665e-05	0.00375948
84283	TMEM79	4.98479	2.29891e-05	0.00395852
2202	EFEMP1	-4.97067	2.39344e-05	0.00409006
5781	PTPN11	4.95803	2.48126e-05	0.00420825
6704	SPRR2E	4.94667	2.56295e-05	0.00426908
5048	PAFAH1B1	4.94554	2.57125e-05	0.00426908
30001	ERO1L	4.94441	2.57952e-05	0.00426908
4133	MAP2	4.93761	2.63003e-05	0.00426908
55287	TMEM40	4.93757	2.63035e-05	0.00426908
10124	ARL4A	4.93734	2.63206e-05	0.00426908
9975	NR1D2	-4.93501	2.64961e-05	0.00426908
348938	NIPAL4	4.93101	2.67998e-05	0.00428739
4199	ME1	4.92666	2.71349e-05	0.00431043
9710	KIAA0355	4.92064	2.76046e-05	0.00435438
2521	FUS	-4.91132	2.83477e-05	0.00444055
5480	PPIC	4.8984	2.94106e-05	0.00454228
158219	TTC39B	4.89683	2.95429e-05	0.00454228
8766	RAB11A	4.89614	2.96012e-05	0.00454228
283991	UBALD2	4.88507	3.05495e-05	0.00463486
55276	PGM2	4.88431	3.06155e-05	0.00463486
4615	MYD88	4.88102	3.09043e-05	0.00464738
27306	HPGDS	-4.87665	3.12916e-05	0.00467447
677834	SNORA55	-4.87355	3.15694e-05	0.00468494
63933	MCUR1	4.86254	3.25755e-05	0.00480265
26254	OPTC	-4.85508	3.32749e-05	0.00487391
7286	TUFT1	4.85228	3.3541e-05	0.00488119
84518	CNFN	4.84009	3.47266e-05	0.00502134
3052	HCCS	4.8347	3.52634e-05	0.00506648
5526	PPP2R5B	4.82935	3.58051e-05	0.00511174
22978	NT5C2	4.82439	3.6314e-05	0.00515179
9813	EFCAB14	4.82069	3.66984e-05	0.00515467
4691	NCL	-4.8198	3.67914e-05	0.00515467
6581	SLC22A3	4.81224	3.75919e-05	0.00521537
8273	SLC10A3	4.81066	3.77613e-05	0.00521537
8775	NAPA	4.80921	3.79182e-05	0.00521537
85377	MICALL1	4.79802	3.91452e-05	0.00535151
10197	PSME3	4.79185	3.98389e-05	0.00540199
158584	FAAH2	4.79049	3.99934e-05	0.00540199
23172	FAM175B	4.78436	4.06969e-05	0.00546429
80854	SETD7	4.77734	4.15183e-05	0.00554159
387695	C10orf99	4.77183	4.21745e-05	0.00559606
6665	SOX15	-4.76576	4.29089e-05	0.0056602
9743	ARHGAP32	4.76304	4.32425e-05	0.00567105
64834	ELOVL1	4.75664	4.40361e-05	0.00574175
126917	IFFO2	4.75254	4.45529e-05	0.00577574
10999	SLC27A4	4.74891	4.50156e-05	0.00580238
8943	AP3D1	4.73872	4.63393e-05	0.00593906
128637	TBC1D20	4.72067	4.87793e-05	0.00618982
26829	RNU5E-1	-4.71833	4.9104e-05	0.00618982
3178	HNRNPA1	-4.71823	4.9119e-05	0.00618982
7053	TGM3	4.71344	4.97911e-05	0.00623966
51	ACOX1	4.711	5.01381e-05	0.00624054
57214	CEMIP	4.70878	5.04557e-05	0.00624054
1175	AP2S1	4.70758	5.06281e-05	0.00624054
1778	DYNC1H1	4.70449	5.10747e-05	0.00626137
7126	TNFAIP1	4.69584	5.23446e-05	0.00638237
535	ATP6V0A1	4.69209	5.2906e-05	0.00641613
59271	EVA1C	4.68988	5.32387e-05	0.00642196
51719	CAB39	4.6853	5.39363e-05	0.0064715
154810	AMOTL1	4.68297	5.42948e-05	0.00648004
81577	GFOD2	4.67651	5.53003e-05	0.00656531
84168	ANTXR1	-4.67255	5.59259e-05	0.00660482
6280	S100A9	4.66557	5.70448e-05	0.00670129
56926	NCLN	4.66344	5.73905e-05	0.00670129
6785	ELOVL4	4.66195	5.7634e-05	0.00670129
23197	FAF2	4.65718	5.84201e-05	0.00675774
257397	TAB3	4.65478	5.88195e-05	0.00675774
139886	SPIN4	4.65359	5.90182e-05	0.00675774
80790	CMIP	4.64586	6.03288e-05	0.00687291
5868	RAB5A	4.63915	6.14885e-05	0.00694116
3853	KRT6A	4.63737	6.17993e-05	0.00694116
23499	MACF1	4.63707	6.1851e-05	0.00694116
10749	KIF1C	4.63399	6.23949e-05	0.00695189
284110	GSDMA	4.63304	6.2563e-05	0.00695189
3181	HNRNPA2B1	-4.62867	6.33435e-05	0.00698567
6721	SREBF2	4.62788	6.34864e-05	0.00698567
80223	RAB11FIP1	4.62404	6.41822e-05	0.00702795
445	ASS1	-4.61631	6.56035e-05	0.00714888
55571	CNOT11	4.61284	6.62525e-05	0.00715827
10631	POSTN	-4.61246	6.63243e-05	0.00715827
6041	RNASEL	4.60809	6.71513e-05	0.00721301
22928	SEPHS2	4.60323	6.80826e-05	0.00724602
89796	NAV1	4.60314	6.81011e-05	0.00724602
23002	DAAM1	4.60123	6.8471e-05	0.00725118
91653	BOC	-4.588	7.10864e-05	0.00749297
6428	SRSF3	-4.58323	7.20546e-05	0.0075597
57606	SLAIN2	4.58069	7.25749e-05	0.00757904
54811	ZNF562	4.57059	7.46836e-05	0.00774577
5292	PIM1	4.56937	7.49411e-05	0.00774577
10840	ALDH1L1	-4.56815	7.52017e-05	0.00774577
5802	PTPRS	-4.56166	7.65971e-05	0.00785364
91300	R3HDM4	4.55457	7.81504e-05	0.00797664
10900	RUNDC3A	4.55098	7.89496e-05	0.00802192
55920	RCC2	4.5436	8.06161e-05	0.00815452
7739	ZNF185	4.53471	8.26703e-05	0.00832497
91445	RNF185	4.52766	8.43372e-05	0.00843734
3898	LAD1	4.52617	8.46937e-05	0.00843734
23130	ATG2A	4.52412	8.51853e-05	0.00843734
2339	FNTA	4.52372	8.52823e-05	0.00843734
3423	IDS	4.51882	8.64742e-05	0.00844463
4869	NPM1	-4.51825	8.66138e-05	0.00844463
126410	CYP4F22	4.5176	8.67717e-05	0.00844463
54838	WBP1L	4.51727	8.68535e-05	0.00844463
5709	PSMD3	4.51104	8.83978e-05	0.0085579
54829	ASPN	4.50877	8.8967e-05	0.00857619
4643	MYO1E	4.50601	8.96648e-05	0.00860667
79887	PLBD1	4.50387	9.0207e-05	0.00862203
9019	MPZL1	4.49791	9.17404e-05	0.00867584
147645	VSIG10L	4.49789	9.17473e-05	0.00867584
2932	GSK3B	4.49721	9.19238e-05	0.00867584
58472	SQRDL	4.49445	9.26425e-05	0.00870724
2707	GJB3	4.49171	9.33653e-05	0.00873481
200186	CRTC2	4.49033	9.37296e-05	0.00873481
93517	SDR42E1	4.48894	9.40976e-05	0.00873481
439	ASNA1	4.48603	9.48747e-05	0.00877085
2017	CTTN	4.47741	9.72169e-05	0.0089008
407007	MIR222	-4.47673	9.74037e-05	0.0089008
55666	NPLOC4	4.47651	9.7464e-05	0.0089008
2010	EMD	4.46753	9.99676e-05	0.00909262
387882	C12orf75	4.46326	0.000101181	0.00912212
5875	RABGGTA	4.46281	0.00010131	0.00912212
84725	PLEKHA8	4.46156	0.000101668	0.00912212
2746	GLUD1	-4.46072	0.00010191	0.00912212
677811	SNORA28	-4.45734	0.000102888	0.00917329
3868	KRT16	4.45067	0.000104843	0.0093108
256356	GK5	4.44478	0.000106601	0.00938682
10048	RANBP9	4.44462	0.000106649	0.00938682
3099	HK2	4.4429	0.000107169	0.00938682
3146	HMGB1	-4.44226	0.000107364	0.00938682
9728	SECISBP2L	4.43932	0.000108258	0.00942847
3985	LIMK2	4.43516	0.000109537	0.00950317
4218	RAB8A	4.42949	0.000111302	0.00961458
1116	CHI3L1	4.42831	0.000111673	0.00961458
10483	SEC23B	4.4269	0.000112121	0.00961642
124637	CYB5D1	-4.42408	0.000113015	0.00965638
4057	LTF	4.41833	0.000114864	0.00977734
124975	GGT6	4.41552	0.000115778	0.00981081
51465	UBE2J1	4.41445	0.000116127	0.00981081
5887	RAD23B	4.41184	0.000116985	0.00984642
25921	ZDHHC5	4.41028	0.000117501	0.00984806
6194	RPS6	-4.40836	0.00011814	0.00984806
283748	PLA2G4D	4.40625	0.000118844	0.00984806
3845	KRAS	4.40548	0.000119103	0.00984806
3371	TNC	4.40523	0.000119188	0.00984806
57035	RSRP1	-4.40172	0.000120371	0.00990377
10342	TFG	4.40064	0.00012074	0.00990377
54732	TMED9	4.39746	0.000121827	0.00993929
7203	CCT3	4.3968	0.000122054	0.00993929
10855	HPSE	4.39279	0.000123439	0.0100159
9308	CD83	-4.3884	0.000124977	0.010055
10627	MYL12A	4.38768	0.000125231	0.010055
51343	FZR1	4.3876	0.000125258	0.010055
148523	CIART	-4.38374	0.00012663	0.0100891
6251	RSU1	4.38274	0.000126987	0.0100891
10652	YKT6	4.38142	0.000127462	0.0100891
81706	PPP1R14C	4.38139	0.000127472	0.0100891
664	BNIP3	4.37669	0.000129171	0.0101878
9578	CDC42BPB	4.37367	0.000130275	0.0101915
11014	KDELR2	4.37291	0.000130551	0.0101915
27095	TRAPPC3	4.37285	0.000130574	0.0101915
57530	CGN	4.36879	0.000132077	0.0102583
4191	MDH2	4.368	0.000132369	0.0102583
84879	MFSD2A	-4.36521	0.000133416	0.0102583
57551	TAOK1	4.36449	0.000133684	0.0102583
9367	RAB9A	4.36444	0.000133703	0.0102583
8863	PER3	-4.35804	0.000136135	0.0104095
2354	FOSB	-4.35659	0.000136692	0.0104124
7422	VEGFA	4.35252	0.000138266	0.0104124
6141	RPL18	-4.35229	0.000138358	0.0104124
643904	RNF222	4.34981	0.000139325	0.0104124
10874	NMU	4.3495	0.000139447	0.0104124
5694	PSMB6	4.34948	0.000139454	0.0104124
1917	EEF1A2	4.34837	0.00013989	0.0104124
8495	PPFIBP2	4.34795	0.000140058	0.0104124
54498	SMOX	4.34727	0.000140327	0.0104124
286006	LSMEM1	-4.34416	0.000141558	0.0104486
115019	SLC26A9	4.3437	0.000141742	0.0104486
7408	VASP	-4.34182	0.000142494	0.0104698
8013	NR4A3	-4.33875	0.000143731	0.0105264
728386	USP17L5	4.33612	0.000144799	0.0105489
79939	SLC35E1	4.33569	0.000144973	0.0105489
53836	GPR87	4.32897	0.00014774	0.0106809
407018	MIR27A	-4.32818	0.000148067	0.0106809
7124	TNF	-4.32784	0.000148208	0.0106809
3716	JAK1	4.32459	0.000149569	0.0107447
79961	DENND2D	4.32252	0.000150444	0.0107732
9333	TGM5	4.31972	0.00015163	0.0108238
25829	TMEM184B	4.31623	0.000153128	0.0108962
6774	STAT3	4.31451	0.000153868	0.0109144
9520	NPEPPS	4.31315	0.000154457	0.0109219
2802	GOLGA3	4.30907	0.000156237	0.0110133
6478	SIAH2	4.30433	0.000158336	0.0111174
9107	MTMR6	4.30279	0.000159022	0.0111174
28973	MRPS18B	4.30241	0.000159193	0.0111174
6418	SET	-4.29477	0.000162642	0.0113232
55129	ANO10	4.28372	0.00016777	0.0115866
6232	RPS27	-4.28315	0.000168038	0.0115866
9414	TJP2	4.2826	0.000168296	0.0115866
347	APOD	-4.28183	0.000168662	0.0115866
79888	LPCAT1	4.27951	0.000169763	0.0115866
441478	NRARP	-4.27931	0.00016986	0.0115866
338324	S100A7A	4.27775	0.000170605	0.0115866
23071	ERP44	4.27755	0.000170699	0.0115866
6692	SPINT1	4.27683	0.000171048	0.0115866
23580	CDC42EP4	4.27203	0.000173363	0.0117082
10158	PDZK1IP1	4.26838	0.00017515	0.0117936
677808	SNORA23	-4.26615	0.000176249	0.0118323
55357	TBC1D2	4.26007	0.000179281	0.0120002
22877	MLXIP	-4.25839	0.000180126	0.012021
6571	SLC18A2	-4.25609	0.000181292	0.0120631
64769	MEAF6	4.25262	0.000183066	0.0121454
4710	NDUFB4	4.24976	0.00018454	0.0121762
64127	NOD2	4.24962	0.00018461	0.0121762
1182	CLCN3	4.24004	0.000189638	0.0124552
9846	GAB2	4.23827	0.00019058	0.0124552
9258	MFHAS1	4.23638	0.000191591	0.0124552
6046	BRD2	-4.23557	0.00019203	0.0124552
55654	TMEM127	4.23486	0.000192411	0.0124552
9950	GOLGA5	4.23452	0.000192592	0.0124552
79016	DDA1	4.23431	0.000192706	0.0124552
128866	CHMP4B	4.23185	0.000194039	0.0125055
9118	INA	4.22955	0.000195292	0.0125479
57459	GATAD2B	4.22853	0.000195851	0.0125479
8879	SGPL1	4.22726	0.000196548	0.0125479
55207	ARL8B	4.22659	0.000196922	0.0125479
598	BCL2L1	4.22438	0.000198145	0.0125898
6279	S100A8	4.22338	0.000198696	0.0125898
5201	PFDN1	4.21276	0.000204695	0.0128759
29896	TRA2A	-4.21217	0.000205031	0.0128759
50488	MINK1	4.21201	0.000205125	0.0128759
9878	TOX4	4.21137	0.000205495	0.0128759
92359	CRB3	4.20308	0.000210315	0.0131266
203054	ADCK5	-4.2025	0.000210658	0.0131266
51315	KRCC1	-4.1981	0.000213264	0.0132221
23033	DOPEY1	4.19794	0.000213364	0.0132221
6382	SDC1	4.19422	0.000215592	0.0133236
57691	KIAA1586	-4.19027	0.000217992	0.0134351
84897	TBRG1	4.18876	0.00021891	0.0134549
5045	FURIN	4.18715	0.000219902	0.0134792
338692	ANKRD13D	4.1854	0.000220978	0.0135012
267010	RNU12	-4.18393	0.000221888	0.0135012
972	CD74	-4.18366	0.000222058	0.0135012
639	PRDM1	4.17828	0.000225421	0.013665
9325	TRIP4	4.17742	0.000225963	0.013665
6845	VAMP7	4.17624	0.000226708	0.0136717
1659	DHX8	4.17499	0.000227505	0.0136717
64062	RBM26	4.17438	0.000227892	0.0136717
26093	CCDC9	4.1698	0.000230828	0.0138111
23545	ATP6V0A2	4.16648	0.000232979	0.0139029
26524	LATS2	4.16269	0.000235457	0.0139857
4281	MID1	4.16246	0.000235607	0.0139857
84231	TRAF7	4.16052	0.000236888	0.0140249
22824	HSPA4L	4.15833	0.000238343	0.0140741
3118	HLA-DQA2	-4.15692	0.00023928	0.0140925
10200	MPHOSPH6	4.15346	0.000241603	0.0141441
51251	NT5C3A	4.15243	0.000242302	0.0141441
9976	CLEC2B	-4.15121	0.000243123	0.0141441
38	ACAT1	-4.15023	0.000243791	0.0141441
2224	FDPS	4.15009	0.00024389	0.0141441
6925	TCF4	-4.14973	0.000244136	0.0141441
2709	GJB5	4.14884	0.00024474	0.0141441
85365	ALG2	4.14821	0.000245172	0.0141441
100133941	CD24	4.14575	0.000246857	0.014205
26154	ABCA12	4.14352	0.000248402	0.0142575
10043	TOM1	4.14221	0.000249309	0.0142733
56998	CTNNBIP1	4.14069	0.000250368	0.0142976
23332	CLASP1	4.13843	0.000251953	0.0143254
1318	SLC31A2	4.13819	0.000252126	0.0143254
7416	VDAC1	4.13449	0.000254738	0.0143831
965	CD58	4.13362	0.000255359	0.0143831
6647	SOD1	-4.13276	0.000255969	0.0143831
9489	PGS1	4.13239	0.000256233	0.0143831
5476	CTSA	4.13188	0.000256599	0.0143831
302	ANXA2	-4.13137	0.000256967	0.0143831
117246	FTSJ3	4.12609	0.000260773	0.0145384
9603	NFE2L3	4.12532	0.000261338	0.0145384
6713	SQLE	4.12486	0.000261674	0.0145384
9114	ATP6V0D1	4.12265	0.000263292	0.0145923
9455	HOMER2	4.12087	0.000264598	0.0146288
4152	MBD1	4.11364	0.000269987	0.0148618
7005	TEAD3	4.11345	0.000270131	0.0148618
57018	CCNL1	-4.11005	0.000272696	0.0149665
55076	TMEM45A	4.10816	0.000274141	0.0150092
284348	LYPD5	4.10417	0.000277201	0.01514
55770	EXOC2	4.10059	0.000279977	0.0152547
57658	CALCOCO1	4.09962	0.000280738	0.0152593
242	ALOX12B	4.09679	0.00028296	0.0152769
5717	PSMD11	4.09657	0.000283134	0.0152769
163732	CITED4	4.09573	0.000283794	0.0152769
692205	SNORD89	-4.09554	0.000283944	0.0152769
10907	TXNL4A	4.09458	0.000284704	0.0152769
23581	CASP14	4.09405	0.000285126	0.0152769
1476	CSTB	4.09198	0.000286774	0.0153288
10296	MAEA	4.08726	0.000290562	0.0154811
10758	TRAF3IP2	4.08673	0.000290996	0.0154811
51301	GCNT4	4.08445	0.000292843	0.0155427
8504	PEX3	4.0828	0.000294195	0.0155778
221496	LEMD2	4.07957	0.000296848	0.0156815
55223	TRIM62	4.07821	0.000297978	0.0157044
254240	BPIFC	4.06907	0.000305642	0.0160708
51125	GOLGA7	4.06765	0.000306852	0.0160969
161779	PGBD4	-4.06317	0.0003107	0.0162609
665	BNIP3L	4.05981	0.000313619	0.0163429
2274	FHL2	-4.05969	0.000313715	0.0163429
55294	FBXW7	-4.05588	0.000317054	0.0164439
4678	NASP	-4.05582	0.000317111	0.0164439
80221	ACSF2	-4.05335	0.0003193	0.0165194
26796	SNORD53	-4.05024	0.000322069	0.0166245
692227	SNORD104	-4.04622	0.000325687	0.0167729
23348	DOCK9	4.04462	0.000327129	0.0167752
9619	ABCG1	4.04452	0.000327219	0.0167752
9748	SLK	4.0433	0.000328331	0.016794
25996	REXO2	4.04178	0.000329727	0.0168272
240	ALOX5	-4.04084	0.00033058	0.0168327
57827	C6orf47	4.03878	0.000332483	0.0168915
55831	EMC3	4.03758	0.000333592	0.0169097
23370	ARHGEF18	4.03641	0.000334679	0.0169242
129642	MBOAT2	4.03565	0.000335378	0.0169242
80271	ITPKC	-4.03424	0.000336699	0.016953
79036	KXD1	4.03069	0.000340027	0.0170651
140459	ASB6	4.03026	0.000340439	0.0170651
8554	PIAS1	4.02854	0.000342061	0.0171083
6699	SPRR1B	4.02714	0.000343398	0.0171372
1040	CDS1	4.02594	0.000344543	0.0171564
9487	PIGL	4.02218	0.00034815	0.0172289
26798	SNORD51	-4.02208	0.000348246	0.0172289
8473	OGT	-4.02202	0.000348306	0.0172289
55017	C14orf119	4.02125	0.000349054	0.0172289
81876	RAB1B	4.01627	0.000353904	0.0174302
340481	ZDHHC21	4.01327	0.000356857	0.0175373
403341	ZBTB34	4.01171	0.000358412	0.0175755
7049	TGFBR3	-4.00811	0.000362002	0.017713
6337	SCNN1A	4.00566	0.000364469	0.0177951
100302226	MIR1238	4.00009	0.00037014	0.0180095
100131897	FAM196B	3.99978	0.000370458	0.0180095
23438	HARS2	3.99614	0.000374212	0.0181529
100506658	OCLN	3.98179	0.000389369	0.0188184
8412	BCAR3	-3.98158	0.000389598	0.0188184
10097	ACTR2	3.97627	0.000395364	0.019056
54918	CMTM6	3.97477	0.000397007	0.0190944
4363	ABCC1	3.97155	0.000400563	0.0191819
100422896	MIR3140	-3.97136	0.000400778	0.0191819
64061	TSPYL2	-3.97082	0.000401377	0.0191819
729830	FAM160A1	3.96568	0.000407121	0.0194153
26277	TINF2	3.96359	0.000409474	0.0194863
25878	MXRA5	-3.95935	0.000414299	0.0196419
47	ACLY	3.95919	0.000414486	0.0196419
54790	TET2	3.95611	0.000418029	0.0197367
79643	CHMP6	3.95588	0.000418302	0.0197367
51699	VPS29	3.95518	0.000419111	0.0197367
8976	WASL	3.95331	0.000421274	0.0197973
255919	CNEP1R1	3.95142	0.000423485	0.0198357
3552	IL1A	-3.94968	0.000425525	0.0198357
5719	PSMD13	3.94849	0.000426928	0.0198357
51493	RTCB	3.9479	0.000427624	0.0198357
65979	PHACTR4	3.94718	0.000428474	0.0198357
79582	SPAG16	-3.94697	0.00042872	0.0198357
94104	PAXBP1	-3.9459	0.00042999	0.0198357
51421	AMOTL2	3.94491	0.000431169	0.0198357
144110	TMEM86A	3.94395	0.000432306	0.0198357
284366	KLK9	3.94378	0.000432515	0.0198357
5366	PMAIP1	-3.94374	0.000432557	0.0198357
57480	PLEKHG1	3.94367	0.000432644	0.0198357
54845	ESRP1	3.93901	0.000438247	0.0200518
81607	PVRL4	3.9373	0.000440318	0.0201058
6820	SULT2B1	3.93437	0.000443903	0.0202285
342371	ATXN1L	3.93314	0.000445402	0.0202559
942	CD86	-3.92938	0.000450048	0.020426
10498	CARM1	3.92654	0.000453591	0.0205455
23585	TMEM50A	3.92567	0.00045468	0.0205536
245973	ATP6V1C2	3.9215	0.000459945	0.0206972
5905	RANGAP1	3.92097	0.00046061	0.0206972
4293	MAP3K9	3.92097	0.00046061	0.0206972
88745	RRP36	3.91979	0.000462118	0.0207237
9513	FXR2	3.91762	0.000464886	0.0208064
9451	EIF2AK3	3.91542	0.000467711	0.0208714
8817	FGF18	-3.91506	0.000468188	0.0208714
3488	IGFBP5	-3.91225	0.000471819	0.0209918
6594	SMARCA1	-3.90821	0.000477108	0.0211703
1497	CTNS	3.90775	0.000477709	0.0211703
5650	KLK7	3.90509	0.00048122	0.0212841
10928	RALBP1	3.9042	0.000482401	0.0212946
171546	SPTSSA	3.89797	0.000490757	0.0215604
26824	RNU11	-3.89721	0.000491783	0.0215604
51108	METTL9	3.89697	0.000492108	0.0215604
50814	NSDHL	3.89667	0.000492518	0.0215604
55505	NOP10	3.896	0.000493418	0.0215604
6674	SPAG1	3.89546	0.000494157	0.0215604
388121	TNFAIP8L3	3.89436	0.000495658	0.0215841
5447	POR	3.89269	0.000497936	0.0216415
9217	VAPB	3.88979	0.000501926	0.0217395
23266	LPHN2	3.88847	0.000503759	0.0217395
9147	NEMF	3.88789	0.000504564	0.0217395
6421	SFPQ	-3.88781	0.000504672	0.0217395
23137	SMC5	-3.88757	0.00050501	0.0217395
622	BDH1	3.88597	0.000507232	0.0217936
5937	RBMS1	3.88029	0.000515229	0.0220951
9897	KIAA0196	3.87884	0.00051729	0.0221414
54462	CCSER2	3.87478	0.000523089	0.0223472
3728	JUP	3.87381	0.000524487	0.0223646
439931	THAP7-AS1	-3.87277	0.000525991	0.0223864
101928618	LOC101928618	3.87026	0.000529631	0.0224574
388533	KRTDAP	3.8693	0.000531036	0.0224574
55588	MED29	-3.86888	0.000531648	0.0224574
7552	ZNF711	-3.86854	0.00053214	0.0224574
9276	COPB2	3.86769	0.000533387	0.0224574
54902	TTC19	-3.86752	0.000533633	0.0224574
55625	ZDHHC7	3.86534	0.00053684	0.0224858
64224	HERPUD2	3.86476	0.000537707	0.0224858
50618	ITSN2	3.86407	0.00053872	0.0224858
55114	ARHGAP17	3.86375	0.000539201	0.0224858
3337	DNAJB1	-3.86368	0.000539291	0.0224858
128553	TSHZ2	3.8618	0.000542091	0.0225608
22996	TTC39A	3.85764	0.000548316	0.0227778
64750	SMURF2	-3.85666	0.000549799	0.0227975
10163	WASF2	3.85529	0.000551865	0.0228069
85477	SCIN	-3.85493	0.000552416	0.0228069
130074	FAM168B	3.85451	0.000553059	0.0228069
5550	PREP	3.8531	0.000555198	0.0228533
23624	CBLC	3.852	0.000556877	0.0228807
23399	CTDNEP1	3.84965	0.000560488	0.0229555
5208	PFKFB2	3.84949	0.000560734	0.0229555
27248	ERLEC1	3.84617	0.000565869	0.0231238
1039	CDR2	-3.84418	0.000568959	0.0231896
25984	KRT23	3.84381	0.000569537	0.0231896
645638	WFDC21P	3.84248	0.000571624	0.0232159
23411	SIRT1	-3.84063	0.000574536	0.0232159
2885	GRB2	3.84041	0.000574887	0.0232159
5479	PPIB	3.84018	0.000575249	0.0232159
493856	CISD2	3.83993	0.000575645	0.0232159
80740	LY6G6C	3.83931	0.000576612	0.0232159
79660	PPP1R3B	3.83882	0.000577387	0.0232159
10090	UST	-3.83705	0.000580205	0.0232877
6249	CLIP1	3.83528	0.000583036	0.0233598
54897	CASZ1	3.83354	0.000585809	0.0234293
1294	COL7A1	-3.83142	0.000589236	0.0235246
55803	ADAP2	3.82964	0.00059211	0.0235637
143	PARP4	3.82952	0.000592305	0.0235637
5708	PSMD2	3.82777	0.000595157	0.0236355
6523	SLC5A1	3.82561	0.000598685	0.0236481
26037	SIPA1L1	3.82541	0.000599028	0.0236481
347735	SERINC2	3.82533	0.000599151	0.0236481
1514	CTSL	3.82442	0.000600656	0.0236481
9361	LONP1	3.82373	0.000601786	0.0236481
2739	GLO1	3.82286	0.000603229	0.0236481
51385	ZNF589	3.82258	0.000603688	0.0236481
6272	SORT1	3.82247	0.000603862	0.0236481
150696	PROM2	3.81873	0.000610098	0.0238509
80262	C16orf70	3.81746	0.000612218	0.0238924
400578	KRT16P2	3.81347	0.000618938	0.0241129
23300	ATMIN	3.81147	0.000622341	0.0242037
1999	ELF3	3.81025	0.000624432	0.0242432
8727	CTNNAL1	-3.80903	0.000626507	0.024282
23274	CLEC16A	3.80743	0.000629272	0.0243473
8546	AP3B1	3.80559	0.000632444	0.0243957
11047	ADRM1	3.80489	0.000633651	0.0243957
5791	PTPRE	3.80483	0.000633766	0.0243957
64848	YTHDC2	3.80144	0.000639663	0.0245729
144568	A2ML1	3.80094	0.000640548	0.0245729
7162	TPBG	3.79929	0.000643446	0.0246234
7984	ARHGEF5	3.79881	0.000644283	0.0246234
387254	SLC7A5P2	-3.79833	0.000645141	0.0246234
6611	SMS	3.79371	0.000653333	0.0248529
1717	DHCR7	3.7937	0.000653356	0.0248529
54103	GSAP	-3.79237	0.000655747	0.0249018
217	ALDH2	3.79122	0.000657796	0.0249376
8531	YBX3	-3.7889	0.000661996	0.0249887
663	BNIP2	3.78877	0.000662232	0.0249887
10487	CAP1	3.78864	0.000662465	0.0249887
481	ATP1B1	3.78786	0.000663877	0.0250001
100505702	LINC01094	3.78635	0.000666619	0.0250504
137797	LYPD2	3.78591	0.000667433	0.0250504
64744	SMAP2	3.78368	0.000671507	0.0250574
196549	EEF1DP3	3.78337	0.000672074	0.0250574
22870	PPP6R1	3.78268	0.000673341	0.0250574
51602	NOP58	-3.78237	0.000673908	0.0250574
115749	C12orf56	3.78229	0.000674059	0.0250574
11316	COPE	3.78217	0.000674284	0.0250574
7006	TEC	3.781	0.000676444	0.0250621
9341	VAMP3	3.7809	0.000676634	0.0250621
55668	GPATCH2L	3.77896	0.00068022	0.0251221
50854	C6orf48	-3.77882	0.00068048	0.0251221
6500	SKP1	-3.77578	0.000686157	0.0252903
54884	RETSAT	3.77417	0.000689177	0.0253215
4664	NAB1	-3.77413	0.00068925	0.0253215
26298	EHF	3.77173	0.000693783	0.0254466
51167	CYB5R4	3.77076	0.000695638	0.0254732
2821	GPI	3.76878	0.000699397	0.0255694
3713	IVL	3.76649	0.000703784	0.0256881
5655	KLK10	3.76207	0.000712321	0.0259577
54921	CHTF8	3.76059	0.000715206	0.0259689
5504	PPP1R2	-3.76058	0.000715235	0.0259689
50489	CD207	-3.75969	0.000716969	0.0259689
2222	FDFT1	3.75956	0.000717233	0.0259689
26511	CHIC2	3.75662	0.000722995	0.0261264
3419	IDH3A	3.75617	0.000723898	0.0261264
11254	SLC6A14	3.75496	0.000726277	0.0261703
10804	GJB6	3.75351	0.000729167	0.0262036
130271	PLEKHH2	3.75333	0.000729524	0.0262036
55062	WIPI1	3.75158	0.000733015	0.0262872
645752	LOC645752	-3.75057	0.000735024	0.0263173
51400	PPME1	3.74592	0.000744405	0.026611
11345	GABARAPL2	3.74506	0.000746158	0.0266315
23219	FBXO28	3.74293	0.00075051	0.0267246
9882	TBC1D4	-3.74262	0.000751137	0.0267246
51606	ATP6V1H	3.74074	0.000755004	0.0268199
253143	PRR14L	3.74	0.000756517	0.0268314
10602	CDC42EP3	3.73804	0.000760568	0.0268982
8581	LY6D	3.73759	0.000761501	0.0268982
29105	CFAP20	-3.73736	0.000761979	0.0268982
23075	SWAP70	3.7343	0.000768362	0.0270812
10413	YAP1	3.72764	0.000782424	0.0275337
8916	HERC3	3.72671	0.000784403	0.0275604
57449	PLEKHG5	-3.72367	0.000790924	0.0277463
5886	RAD23A	3.72057	0.000797627	0.0279255
11336	EXOC3	3.72016	0.000798509	0.0279255
7004	TEAD4	3.7186	0.0008019	0.0279661
80176	SPSB1	-3.71849	0.000802149	0.0279661
57149	LYRM1	3.71788	0.000803488	0.0279696
11079	RER1	3.71658	0.000806318	0.0280248
137964	AGPAT6	3.7157	0.00080825	0.0280488
84668	FAM126A	3.71386	0.000812312	0.0281464
7189	TRAF6	3.70962	0.000821739	0.0284294
10269	ZMPSTE24	3.70864	0.000823928	0.0284615
23125	CAMTA2	3.70788	0.000825645	0.0284772
64600	PLA2G2F	3.70686	0.000827934	0.0285125
677794	SNORA2B	-3.70455	0.000833144	0.0285664
55205	ZNF532	3.70444	0.000833401	0.0285664
5707	PSMD1	3.70395	0.000834497	0.0285664
8660	IRS2	3.70392	0.000834564	0.0285664
7082	TJP1	3.702	0.000838944	0.0286625
51228	GLTP	3.70106	0.000841075	0.0286625
1803	DPP4	3.70062	0.000842085	0.0286625
8553	BHLHE40	3.70046	0.000842453	0.0286625
22878	TRAPPC8	3.69915	0.000845448	0.0287014
6836	SURF4	3.69885	0.000846143	0.0287014
29942	PURG	-3.69706	0.000850274	0.0287982
3189	HNRNPH3	-3.69586	0.000853052	0.028849
5702	PSMC3	3.69374	0.000857963	0.0289717
677826	SNORA45B	-3.68818	0.000871015	0.0293685
27013	CNPPD1	3.68411	0.000880684	0.0296501
80347	COASY	3.68327	0.000882709	0.029674
63893	UBE2O	3.68251	0.000884522	0.0296907
92421	CHMP4C	3.68132	0.000887387	0.0297036
221178	SPATA13	3.68126	0.000887539	0.0297036
80206	FHOD3	-3.67844	0.000894351	0.0298872
642273	FAM110C	3.67569	0.000901034	0.030066
5641	LGMN	3.67408	0.000904982	0.0301531
23095	KIF1B	3.67187	0.000910414	0.0302894
23052	ENDOD1	3.66937	0.000916614	0.0304508
1844	DUSP2	-3.66842	0.000918985	0.0304846
341208	HEPHL1	3.66787	0.000920351	0.0304851
143888	KDELC2	-3.66429	0.000929316	0.0307369
84447	SYVN1	3.66332	0.00093176	0.0307726
10890	RAB10	3.66249	0.000933878	0.0307975
57533	TBC1D14	3.66011	0.000939909	0.0309511
57711	ZNF529	-3.65915	0.000942358	0.0309565
10434	LYPLA1	3.65895	0.000942864	0.0309565
55907	CMAS	3.65843	0.000944188	0.0309565
8774	NAPG	3.65787	0.000945619	0.0309584
11021	RAB35	3.65701	0.000947825	0.0309857
23382	AHCYL2	-3.65601	0.0009504	0.0310249
4835	NQO2	3.65246	0.000959571	0.031279
4134	MAP4	3.65184	0.000961191	0.0312866
5493	PPL	3.65077	0.00096397	0.0313318
55344	PLCXD1	3.64809	0.000971006	0.0314925
219988	PATL1	3.64782	0.000971708	0.0314925
440498	HSBP1L1	3.64487	0.000979492	0.0316993
10844	TUBGCP2	3.64162	0.000988149	0.0319274
100506710	EBLN3	3.64102	0.000989742	0.0319274
3658	IREB2	3.64063	0.000990788	0.0319274
8424	BBOX1	3.64001	0.000992443	0.0319351
114771	PGLYRP3	3.63915	0.000994777	0.0319647
55504	TNFRSF19	-3.63808	0.000997635	0.0320109
7128	TNFAIP3	-3.63736	0.0009996	0.0320284
25938	HEATR5A	3.63653	0.00100183	0.0320544
11137	PWP1	3.6312	0.00101638	0.0324739
51635	DHRS7	3.63005	0.00101954	0.0325286
7965	AIMP2	3.62748	0.00102664	0.0327024
100506457	LOC100506457	3.62703	0.00102789	0.0327024
5595	MAPK3	3.62454	0.00103483	0.0328769
6749	SSRP1	3.62391	0.00103658	0.0328864
94107	TMEM203	3.62028	0.00104681	0.0331285
79153	GDPD3	3.62016	0.00104715	0.0331285
25758	KIAA1549L	-3.61841	0.00105212	0.0332389
27235	COQ2	3.61547	0.00106048	0.0334563
374454	KRT77	-3.61482	0.00106236	0.0334659
59339	PLEKHA2	3.6142	0.00106414	0.0334659
1509	CTSD	3.61352	0.0010661	0.0334659
3429	IFI27	3.6133	0.00106672	0.0334659
1398	CRK	3.60854	0.0010805	0.0338512
79443	FYCO1	3.60635	0.00108692	0.0339918
64768	IPPK	3.60574	0.00108868	0.0339918
29978	UBQLN2	3.60546	0.00108951	0.0339918
4355	MPP2	3.6038	0.00109439	0.0340684
101410538	MMP24-AS1	3.6036	0.00109499	0.0340684
1647	GADD45A	-3.59839	0.00111047	0.0344816
2787	GNG5	-3.59811	0.00111133	0.0344816
91298	C12orf29	3.59682	0.00111519	0.0345239
692223	SNORD97	-3.59664	0.00111575	0.0345239
2058	EPRS	3.59479	0.00112132	0.0346488
51031	GLOD4	3.58994	0.00113606	0.0350564
2549	GAB1	3.5893	0.00113801	0.0350683
1289	COL5A1	-3.58837	0.00114089	0.0351091
5289	PIK3C3	3.58741	0.00114384	0.0351519
5947	RBP1	3.58587	0.00114857	0.0352495
483	ATP1B3	-3.58505	0.00115112	0.0352541
4489	MT1A	3.58481	0.00115185	0.0352541
3654	IRAK1	3.58313	0.00115707	0.0353658
29095	ORMDL2	3.57898	0.00117006	0.035635
10209	EIF1	-3.57898	0.00117007	0.035635
9053	MAP7	3.57881	0.00117061	0.035635
158405	KIAA1958	3.57815	0.00117271	0.0356507
10042	HMGXB4	3.57449	0.00118431	0.0359549
3148	HMGB2	-3.57152	0.00119378	0.0361931
25994	HIGD1A	3.57081	0.00119607	0.0361931
79001	VKORC1	3.57038	0.00119746	0.0361931
85460	ZNF518B	3.57003	0.00119857	0.0361931
29960	FTSJ2	3.56931	0.00120091	0.0362152
57584	ARHGAP21	3.56721	0.00120771	0.0363716
9764	KIAA0513	3.56529	0.00121396	0.0365111
91012	CERS5	3.5647	0.0012159	0.0365206
10370	CITED2	3.56211	0.00122439	0.0367269
8892	EIF2B2	3.56054	0.00122957	0.0368197
56129	PCDHB7	-3.56018	0.00123075	0.0368197
4779	NFE2L1	3.5576	0.00123931	0.0370266
7376	NR1H2	3.55676	0.0012421	0.037035
2806	GOT2	3.55653	0.00124287	0.037035
101927574	LINC01186	3.55349	0.00125307	0.0372691
4646	MYO6	3.5532	0.00125403	0.0372691
3120	HLA-DQB2	-3.55173	0.00125898	0.0373272
64400	AKTIP	3.55164	0.0012593	0.0373272
7458	EIF4H	3.55096	0.0012616	0.0373463
10989	IMMT	3.5479	0.001272	0.0375632
5686	PSMA5	3.54783	0.00127226	0.0375632
11281	POU6F2	3.54646	0.00127693	0.0376519
27183	VPS4A	3.54545	0.00128039	0.0376758
55662	HIF1AN	3.54525	0.00128108	0.0376758
100505839	SH3PXD2A-AS1	3.54338	0.00128754	0.0378163
64771	C6orf106	3.54184	0.00129285	0.037923
9793	CKAP5	3.53964	0.0013005	0.0380979
57103	C12orf5	3.53783	0.00130683	0.0382267
3183	HNRNPC	-3.53694	0.00130994	0.0382267
7699	ZNF140	-3.53693	0.00130998	0.0382267
149371	EXOC8	3.536	0.00131327	0.0382411
10775	POP4	3.53559	0.00131471	0.0382411
30815	ST6GALNAC6	3.53535	0.00131556	0.0382411
84945	ABHD13	3.53453	0.00131845	0.0382667
51454	GULP1	3.53414	0.00131983	0.0382667
693225	MIR640	-3.53299	0.00132389	0.0383352
7918	GPANK1	3.53016	0.00133398	0.0385629
26001	RNF167	3.52983	0.00133518	0.0385629
65125	WNK1	3.52832	0.00134058	0.0386694
57568	SIPA1L2	3.52702	0.00134527	0.038755
60559	SPCS3	3.52504	0.00135241	0.038911
54994	GID8	3.52428	0.00135517	0.0389408
642236	LOC642236	3.51953	0.0013725	0.0393411
6301	SARS	3.51951	0.00137259	0.0393411
4943	TBC1D25	3.51576	0.00138643	0.0396874
150527	TISP43	3.51471	0.00139035	0.0397493
56180	MOSPD1	3.51359	0.00139451	0.0398176
100093630	SNHG8	-3.51116	0.0014036	0.0400266
80352	RNF39	3.50964	0.00140933	0.0401393
5277	PIGA	3.50734	0.001418	0.0403353
200933	FBXO45	3.50585	0.00142368	0.0403552
10241	CALCOCO2	3.50542	0.0014253	0.0403552
728190	NUTM2A-AS1	-3.50475	0.00142788	0.0403552
55293	UEVLD	3.50442	0.00142914	0.0403552
54583	EGLN1	3.50438	0.00142931	0.0403552
400954	EML6	3.50434	0.00142944	0.0403552
8744	TNFSF9	-3.50253	0.00143638	0.0405006
57333	RCN3	-3.50172	0.00143948	0.0405374
3163	HMOX2	3.50064	0.00144364	0.0406038
11076	TPPP	-3.50017	0.00144547	0.0406045
654321	SNORA75	-3.49814	0.00145332	0.0407702
58526	MID1IP1	3.49771	0.00145498	0.0407702
23601	CLEC5A	-3.49687	0.00145826	0.0408115
5288	PIK3C2G	-3.49558	0.0014633	0.0409015
22911	WDR47	-3.49386	0.00147005	0.0410395
100506060	SMG1P7	-3.49119	0.00148057	0.0412402
7357	UGCG	3.49077	0.00148223	0.0412402
9377	COX5A	3.49064	0.00148272	0.0412402
51094	ADIPOR1	3.48881	0.00149003	0.0413922
2077	ERF	-3.48683	0.00149791	0.0415601
2681	GGTA1P	-3.48602	0.00150115	0.0415724
1459	CSNK2A2	3.4858	0.00150204	0.0415724
11072	DUSP14	3.485	0.00150523	0.0416098
692058	SNORD11	-3.48191	0.00151771	0.0418546
9522	SCAMP1	3.48189	0.0015178	0.0418546
653583	PHLDB3	3.48142	0.00151971	0.041856
9695	EDEM1	3.47643	0.00154006	0.0423649
4753	NELL2	3.47546	0.00154406	0.0423856
23291	FBXW11	3.47523	0.00154498	0.0423856
10845	CLPX	3.47482	0.00154667	0.0423856
342897	NCCRP1	3.47442	0.00154833	0.0423856
1947	EFNB1	3.47289	0.00155468	0.0425077
5930	RBBP6	3.46838	0.00157344	0.0429687
23165	NUP205	3.46793	0.00157536	0.0429691
3397	ID1	3.46747	0.00157729	0.0429698
537	ATP6AP1	3.46567	0.00158486	0.0430896
85441	HELZ2	3.46548	0.00158565	0.0430896
440028	LOC440028	-3.46506	0.00158742	0.0430896
5598	MAPK7	3.45764	0.0016191	0.0438966
5576	PRKAR2A	3.45283	0.00163998	0.0444094
4736	RPL10A	-3.45149	0.00164586	0.0445151
2706	GJB2	3.44737	0.00166399	0.0448987
29760	BLNK	3.44736	0.00166402	0.0448987
8828	NRP2	3.44507	0.00167421	0.0450697
1978	EIF4EBP1	3.44481	0.00167535	0.0450697
4801	NFYB	-3.44418	0.00167818	0.0450697
9885	OSBPL2	3.44414	0.00167835	0.0450697
55636	CHD7	3.44328	0.00168218	0.0451095
960	CD44	-3.44241	0.00168609	0.0451095
54874	FNBP1L	-3.44219	0.00168704	0.0451095
4335	MNT	3.44202	0.00168783	0.0451095
54796	BNC2	-3.43985	0.00169761	0.0453171
11269	DDX19B	3.43906	0.00170113	0.0453197
100874188	LINC00571	3.43842	0.00170407	0.0453197
84102	SLC41A2	-3.43821	0.001705	0.0453197
4836	NMT1	3.43759	0.00170782	0.0453197
594839	SNORA33	-3.4375	0.00170822	0.0453197
83483	PLVAP	-3.43716	0.00170976	0.0453197
80232	WDR26	3.43461	0.00172139	0.0455744
65124	SOWAHC	3.43141	0.00173606	0.045909
133619	PRRC1	3.42984	0.00174332	0.046047
50487	PLA2G3	3.42835	0.00175025	0.0461759
9555	H2AFY	3.42674	0.00175774	0.0462798
221830	TWISTNB	-3.42631	0.00175974	0.0462798
100049716	LOC100049716	3.42618	0.00176035	0.0462798
6875	TAF4B	-3.42359	0.00177251	0.0465189
340512	LOC340512	3.42336	0.00177356	0.0465189
11238	CA5B	3.42263	0.00177701	0.0465553
58494	JAM2	-3.42179	0.00178097	0.0466049
245711	SPDYA	-3.42119	0.00178382	0.0466254
8718	TNFRSF25	-3.42027	0.0017882	0.0466856
3725	JUN	-3.41962	0.00179126	0.0467115
23191	CYFIP1	3.41887	0.00179485	0.0467511
10970	CKAP4	3.41706	0.00180345	0.046921
10286	BCAS2	-3.41629	0.00180715	0.0469629
4673	NAP1L1	-3.41492	0.00181377	0.0470807
201627	DENND6A	3.41273	0.00182428	0.0472993
57521	RPTOR	3.41091	0.00183315	0.047424
3655	ITGA6	-3.41087	0.0018333	0.047424
89870	TRIM15	3.40944	0.0018403	0.0475333
23022	PALLD	3.40914	0.00184174	0.0475333
595	CCND1	-3.40681	0.00185312	0.0477725
92196	DAPL1	3.40583	0.00185796	0.0478371
51506	UFC1	3.40544	0.00185987	0.0478371
9926	LPGAT1	-3.40285	0.0018727	0.0481122
9445	ITM2B	3.40203	0.00187675	0.0481615
9810	RNF40	3.40078	0.00188298	0.0482663
6197	RPS6KA3	3.39886	0.00189259	0.0484037
64781	CERK	3.39885	0.00189263	0.0484037
84246	MED10	3.39757	0.00189903	0.0484755
26525	IL36RN	3.39703	0.00190179	0.0484755
10896	OCLM	-3.39659	0.00190398	0.0484755
93487	MAPK1IP1L	3.39658	0.00190403	0.0484755
80157	CWH43	3.39588	0.00190756	0.0484772
27243	CHMP2A	3.39572	0.0019084	0.0484772
26030	PLEKHG3	3.3943	0.00191557	0.0485726
195814	SDR16C5	3.39412	0.00191646	0.0485726
392	ARHGAP1	3.39318	0.00192125	0.048626
114789	SLC25A25	3.39286	0.00192288	0.048626
65244	SPATS2	-3.39175	0.00192851	0.0487138
55198	APPL2	3.391	0.00193239	0.0487571
79541	OR2A4	3.38881	0.00194357	0.0489844
6319	SCD	3.38713	0.00195226	0.0491485
90550	MCU	3.38602	0.001958	0.0492172
5996	RGS1	-3.38576	0.00195935	0.0492172
55633	TBC1D22B	3.38294	0.00197401	0.0495304
100132111	LOC100132111	3.38099	0.00198421	0.049648
125050	RN7SK	-3.38071	0.00198567	0.049648
54552	GNL3L	3.38064	0.00198601	0.049648
54148	MRPL39	3.38036	0.0019875	0.049648
30827	CXXC1	3.37724	0.00200394	0.0500031
88455	ANKRD13A	3.37659	0.0020074	0.0500341
55715	DOK4	3.37501	0.0020158	0.0501634
2525	FUT3	3.37478	0.00201703	0.0501634
23400	ATP13A2	3.37223	0.00203065	0.0504138
5127	CDK16	-3.37206	0.00203157	0.0504138
9903	KLHL21	-3.3691	0.0020475	0.0507533
4942	OAT	-3.36776	0.00205473	0.0508765
51109	RDH11	3.36689	0.00205947	0.0509031
63874	ABHD4	3.36673	0.00206032	0.0509031
113452	TMEM54	3.36577	0.00206556	0.0509225
9559	VPS26A	3.36576	0.00206562	0.0509225
10567	RABAC1	3.36531	0.00206809	0.0509278
23476	BRD4	3.36453	0.00207236	0.0509486
57579	FAM135A	3.36433	0.00207345	0.0509486
132299	OCIAD2	3.36382	0.00207622	0.050961
5245	PHB	3.36309	0.00208021	0.0510035
122481	AK7	3.36099	0.00209175	0.0511774
85378	TUBGCP6	-3.36098	0.00209184	0.0511774
135250	RAET1E	3.35907	0.00210238	0.0513796
9354	UBE4A	3.35792	0.0021088	0.0514808
6698	SPRR1A	3.35681	0.00211495	0.0515298
26085	KLK13	3.35674	0.00211538	0.0515298
133418	EMB	3.35574	0.00212095	0.0515987
389136	VGLL3	3.35519	0.00212403	0.0515987
57523	NYNRIN	-3.35468	0.00212689	0.0515987
93653	ST7-AS1	-3.35459	0.00212736	0.0515987
2196	FAT2	-3.35376	0.00213203	0.0516565
7003	TEAD1	3.35059	0.00214995	0.0520348
11056	DDX52	3.34901	0.00215888	0.052195
10107	TRIM10	3.34677	0.00217168	0.0524215
677820	SNORA38	-3.34655	0.0021729	0.0524215
5165	PDK3	3.3454	0.0021795	0.0525247
55512	SMPD3	3.34421	0.00218633	0.052633
4249	MGAT5	3.34295	0.0021936	0.0527517
23299	BICD2	3.34118	0.00220387	0.0528207
79822	ARHGAP28	3.34071	0.00220662	0.0528207
7020	TFAP2A	3.34059	0.00220729	0.0528207
9731	CEP104	3.34057	0.00220741	0.0528207
10121	ACTR1A	3.34032	0.00220888	0.0528207
100874315	SIK3-IT1	-3.34003	0.00221052	0.0528207
646862	LOC646862	3.33959	0.00221313	0.052827
8079	MLF2	3.33911	0.00221589	0.0528371
692086	SNORD17	-3.33602	0.00223397	0.0532118
646282	AZGP1P1	3.3343	0.00224411	0.0533971
284382	ACTL9	-3.33295	0.00225211	0.0534906
7867	MAPKAPK3	3.33284	0.00225278	0.0534906
4055	LTBR	3.33053	0.00226649	0.0537548
5411	PNN	-3.32974	0.00227121	0.0537548
144100	PLEKHA7	3.32966	0.00227168	0.0537548
57016	AKR1B10	3.32936	0.00227344	0.0537548
26190	FBXW2	3.32868	0.00227757	0.0537779
10955	SERINC3	3.32816	0.00228067	0.0537779
10226	PLIN3	3.32801	0.00228157	0.0537779
81559	TRIM11	3.3254	0.00229727	0.054004
203260	CCDC107	3.32538	0.00229735	0.054004
54434	SSH1	3.32522	0.00229835	0.054004
100129233	LOC100129233	-3.32296	0.00231201	0.0542685
160760	PPTC7	-3.32211	0.00231722	0.0543343
54764	ZRANB1	3.32161	0.00232027	0.0543493
51747	LUC7L3	-3.32021	0.0023288	0.0544925
4712	NDUFB6	3.31919	0.00233503	0.0545816
10159	ATP6AP2	3.31752	0.00234533	0.0547656
54521	WDR44	3.31641	0.00235218	0.054859
84376	HOOK3	3.31608	0.00235419	0.054859
26993	AKAP8L	3.31427	0.00236543	0.055064
80298	MTERF2	-3.31339	0.00237088	0.0551312
867	CBL	3.31302	0.00237321	0.0551312
479	ATP12A	3.31114	0.00238492	0.0553463
23431	AP4E1	3.30977	0.00239352	0.0554888
79609	VCPKMT	-3.30934	0.00239619	0.0554938
154761	LOC154761	3.30839	0.00240217	0.0555751
727910	TLCD2	3.30719	0.00240979	0.0556942
115548	FCHO2	3.30595	0.00241762	0.0557702
8833	GMPS	3.30569	0.00241925	0.0557702
10114	HIPK3	3.3055	0.00242049	0.0557702
84675	TRIM55	3.30258	0.0024391	0.0561416
402481	PP13004	-3.30178	0.00244417	0.056201
255239	ANKK1	3.30064	0.00245147	0.0563114
56674	TMEM9B	3.30014	0.0024547	0.0563169
348487	FAM131C	-3.29983	0.0024567	0.0563169
112574	SNX18	3.29804	0.00246829	0.0565251
23306	TMEM194A	-3.29648	0.00247835	0.056698
3320	HSP90AA1	-3.29528	0.00248615	0.0568188
3034	HAL	3.29483	0.00248912	0.056829
23637	RABGAP1	3.29027	0.002519	0.0573308
3275	PRMT2	-3.28998	0.00252092	0.0573308
5275	SERPINB13	3.28998	0.00252096	0.0573308
10654	PMVK	3.28993	0.00252127	0.0573308
9735	KNTC1	-3.28772	0.00253589	0.0575589
23205	ACSBG1	3.28764	0.0025364	0.0575589
389432	SAMD5	-3.28716	0.00253962	0.0575741
50937	CDON	-3.28545	0.00255103	0.0577218
23054	NCOA6	3.28541	0.00255125	0.0577218
23603	CORO1C	3.28459	0.00255671	0.057748
9991	PTBP3	3.28447	0.00255753	0.057748
677837	SNORA60	-3.28396	0.00256094	0.0577672
5879	RAC1	3.28338	0.00256486	0.0577977
56907	SPIRE1	3.28298	0.00256753	0.0578002
9516	LITAF	3.2825	0.00257077	0.0578155
54	ACP5	3.28132	0.00257872	0.0579364
2205	FCER1A	-3.28077	0.00258245	0.0579626
51592	TRIM33	3.27946	0.00259127	0.0581027
4814	NINJ1	-3.27745	0.00260492	0.0583508
83591	THAP2	-3.27613	0.00261394	0.0584946
7375	USP4	3.27058	0.00265213	0.059289
8804	CREG1	3.27021	0.00265469	0.059289
79838	TMC5	3.26691	0.00267767	0.059743
55324	ABCF3	3.26576	0.00268574	0.0598639
65992	DDRGK1	3.26341	0.00270227	0.0601729
26073	POLDIP2	3.26225	0.00271047	0.0602959
324	APC	3.25994	0.00272684	0.0606004
114990	VASN	3.25932	0.00273129	0.0606395
64421	DCLRE1C	3.25707	0.00274734	0.0609357
345275	HSD17B13	-3.25504	0.00276195	0.0611997
2926	GRSF1	3.25385	0.00277056	0.0613303
55669	MFN1	3.25174	0.00278579	0.061607
54820	NDE1	3.25088	0.00279205	0.0616848
23149	FCHO1	3.25037	0.00279577	0.061689
57380	MRS2	3.24956	0.00280173	0.061689
11057	ABHD2	3.24955	0.00280179	0.061689
112858	TP53RK	3.24936	0.00280317	0.061689
100233156	LOC100233156	3.24826	0.0028112	0.0618054
9584	RBM39	-3.24605	0.00282747	0.0621024
116984	ARAP2	3.24245	0.0028541	0.0626265
90850	ZNF598	3.24182	0.00285879	0.0626389
119392	SFR1	-3.24163	0.00286022	0.0626389
118430	MUCL1	3.2406	0.00286786	0.0627451
6414	SEPP1	-3.23897	0.00288007	0.0628979
9931	HELZ	-3.23892	0.00288042	0.0628979
338322	NLRP10	3.23841	0.00288423	0.0629204
57510	XPO5	3.23738	0.00289205	0.0630299
2329	FMO4	-3.23658	0.00289801	0.063099
4919	ROR1	3.23583	0.00290368	0.0631328
3162	HMOX1	3.23564	0.00290517	0.0631328
6829	SUPT5H	3.23507	0.00290948	0.0631657
11329	STK38	3.232	0.00293281	0.0636109
51095	TRNT1	-3.23062	0.0029433	0.0637771
8492	PRSS12	3.23016	0.00294686	0.0637929
55884	WSB2	3.22931	0.00295338	0.0638729
11237	RNF24	3.22617	0.00297757	0.0642727
9887	SMG7	3.22583	0.00298022	0.0642727
4627	MYH9	3.22532	0.00298421	0.0642727
401565	FAM166A	-3.22507	0.00298609	0.0642727
57720	GPR107	3.22497	0.00298688	0.0642727
5537	PPP6C	3.22471	0.00298896	0.0642727
6259	RYK	-3.22232	0.00300755	0.0645608
10773	ZBTB6	3.22224	0.00300814	0.0645608
57472	CNOT6	3.22188	0.00301095	0.0645608
4616	GADD45B	-3.21722	0.00304765	0.0652857
92799	SHKBP1	3.21662	0.00305243	0.0653261
65117	RSRC2	-3.21536	0.00306242	0.0654349
1520	CTSS	-3.21525	0.00306332	0.0654349
729040	LOC729040	-3.21381	0.00307481	0.0655866
54625	PARP14	-3.21329	0.00307892	0.0655866
56300	IL36G	3.21326	0.00307914	0.0655866
6161	RPL32	-3.21259	0.00308454	0.0656395
3065	HDAC1	3.212	0.00308927	0.0656784
613212	CTXN3	-3.21077	0.00309914	0.065782
79085	SLC25A23	3.2103	0.00310289	0.065782
6747	SSR3	3.2103	0.0031029	0.065782
6433	SFSWAP	3.20876	0.00311538	0.0659846
23053	ZSWIM8	3.20376	0.00315602	0.0667827
23271	CAMSAP2	3.20163	0.00317351	0.0670392
3576	CXCL8	-3.20156	0.00317409	0.0670392
2193	FARSA	3.1998	0.00318855	0.0672581
91607	SLFN11	-3.19958	0.00319041	0.0672581
5298	PI4KB	3.19652	0.0032158	0.0676782
4706	NDUFAB1	3.19622	0.00321833	0.0676782
1616	DAXX	3.1961	0.00321934	0.0676782
4893	NRAS	3.19401	0.0032368	0.067941
8027	STAM	3.1937	0.00323938	0.067941
211	ALAS1	3.19352	0.00324088	0.067941
3939	LDHA	3.19264	0.00324826	0.0680325
100505676	RRS1-AS1	-3.19218	0.00325218	0.0680514
51134	CEP83	-3.18989	0.0032715	0.0683922
388335	TMEM220	-3.18687	0.00329721	0.0688527
79670	ZCCHC6	3.18658	0.00329963	0.0688527
84146	ZNF644	-3.1854	0.00330978	0.0690007
2825	GPR1	3.18408	0.00332107	0.0691709
23786	BCL2L13	3.1836	0.0033252	0.0691709
26065	LSM14A	3.18252	0.00333452	0.0691709
196463	PLBD2	3.18246	0.00333499	0.0691709
10557	RPP38	3.18213	0.00333785	0.0691709
780853	SNORD3C	-3.18206	0.00333853	0.0691709
53981	CPSF2	3.18195	0.00333941	0.0691709
5034	P4HB	3.18132	0.00334492	0.0692215
81631	MAP1LC3B	-3.18033	0.00335344	0.0693342
27319	BHLHE22	3.17732	0.00337968	0.0697797
5214	PFKP	3.17715	0.00338118	0.0697797
9847	C2CD5	-3.17581	0.00339288	0.0699573
55818	KDM3A	3.17505	0.00339951	0.0700299
115426	UHRF2	-3.17326	0.00341536	0.0702824
8836	GGH	3.17296	0.003418	0.0702824
6426	SRSF1	-3.17253	0.00342177	0.0702958
5738	PTGFRN	3.17214	0.00342519	0.0703021
346389	MACC1	3.17062	0.0034387	0.0705151
84313	VPS25	3.1699	0.00344508	0.0705819
26234	FBXL5	3.16828	0.00345952	0.0708002
29088	MRPL15	3.16789	0.00346303	0.0708002
677830	SNORA76A	-3.16765	0.00346515	0.0708002
84959	UBASH3B	3.1668	0.0034728	0.0708922
79594	MUL1	3.16533	0.003486	0.0710973
5271	SERPINB8	3.16442	0.00349422	0.0712007
56888	KCMF1	3.16331	0.00350423	0.0713402
25853	DCAF12	3.16211	0.00351506	0.0714961
10474	TADA3	3.16017	0.00353277	0.0717917
56254	RNF20	3.15887	0.00354457	0.0719665
645206	LINC00693	3.1574	0.00355811	0.0721474
2997	GYS1	3.1572	0.00355987	0.0721474
3553	IL1B	-3.15645	0.00356675	0.0722218
4215	MAP3K3	3.15566	0.00357409	0.072253
4430	MYO1B	3.15556	0.00357496	0.072253
6388	SDF2	3.1552	0.00357832	0.072253
4792	NFKBIA	-3.1549	0.0035811	0.072253
51806	CALML5	3.15316	0.00359719	0.0725128
9181	ARHGEF2	3.15238	0.00360442	0.0725937
196968	DNM1P46	-3.14862	0.0036395	0.0732347
5553	PRG2	-3.14775	0.00364765	0.073312
388574	FLJ43681	3.14707	0.00365405	0.073312
120071	GYLTL1B	-3.14683	0.00365635	0.073312
55173	MRPS10	3.14667	0.00365782	0.073312
10010	TANK	3.14619	0.00366239	0.073312
94056	SYAP1	3.14611	0.00366314	0.073312
602	BCL3	3.1458	0.00366609	0.073312
833	CARS	3.14527	0.00367111	0.0733473
5326	PLAGL2	3.14213	0.00370084	0.073876
80331	DNAJC5	3.13965	0.0037246	0.0742687
79711	IPO4	-3.13939	0.0037271	0.0742687
6745	SSR1	3.13857	0.00373494	0.0742846
65094	JMJD4	-3.13849	0.00373568	0.0742846
159090	FAM122B	3.13808	0.00373965	0.0742846
6322	SCML1	-3.13793	0.00374107	0.0742846
284353	NKPD1	3.13737	0.00374652	0.0743274
100874107	MTUS2-AS1	-3.13648	0.00375512	0.0744325
9060	PAPSS2	-3.13507	0.00376877	0.0746375
100132724	DCAF13P3	3.13418	0.00377734	0.0747415
166824	RASSF6	-3.13361	0.0037829	0.0747861
7832	BTG2	-3.13316	0.0037873	0.0748075
100422866	MIR3115	-3.13263	0.00379249	0.0748444
57161	PELI2	-3.13208	0.00379786	0.074885
389898	UBE2NL	3.13141	0.00380441	0.0749486
9990	SLC12A6	3.13067	0.0038116	0.0750246
3211	HOXB1	-3.12982	0.00381996	0.0751237
161247	FITM1	3.12908	0.00382724	0.0752013
5316	PKNOX1	-3.12677	0.00384999	0.0755825
51741	WWOX	-3.12577	0.00385994	0.0757119
6152	RPL24	-3.12329	0.00388463	0.0760785
286887	KRT6C	3.12321	0.00388537	0.0760785
118932	ANKRD22	3.12195	0.00389805	0.0762605
1051	CEBPB	3.12045	0.00391304	0.0764873
60492	CCDC90B	-3.1193	0.00392466	0.0766481
51291	GMIP	3.1187	0.0039307	0.0766996
5358	PLS3	3.11651	0.0039528	0.0770643
7314	UBB	-3.11408	0.00397757	0.0774802
126308	MOB3A	3.11279	0.00399071	0.077669
728613	LOC728613	-3.1103	0.00401633	0.0780553
338758	LINC00936	-3.11011	0.00401828	0.0780553
115004	MB21D1	3.10985	0.00402093	0.0780553
9282	MED14	3.10947	0.00402487	0.0780646
165918	RNF168	3.10784	0.00404175	0.0783245
6891	TAP2	3.10571	0.00406389	0.07862
116966	WDR17	-3.1057	0.00406397	0.07862
10212	DDX39A	-3.10453	0.00407616	0.0787884
80055	PGAP1	-3.10357	0.00408618	0.0789143
285636	C5orf51	3.10163	0.0041066	0.0792409
10144	FAM13A	3.10065	0.00411692	0.0793722
57863	CADM3	3.10006	0.00412311	0.0794237
51451	LCMT1	3.09935	0.00413066	0.0795012
319139	SNORD56B	-3.09899	0.00413443	0.0795058
84953	MICALCL	3.09853	0.00413937	0.0795291
3597	IL13RA1	3.09821	0.00414269	0.0795291
3801	KIFC3	3.09764	0.00414876	0.0795617
409	ARRB2	3.09739	0.00415144	0.0795617
149603	RNF187	3.09658	0.00416004	0.0796587
55974	SLC50A1	3.09605	0.0041657	0.079664
130399	ACVR1C	3.09589	0.00416738	0.079664
23333	DPY19L1	3.09421	0.00418537	0.0799183
677763	SCARNA21	-3.09379	0.00418983	0.0799183
9989	PPP4R1	3.09366	0.00419131	0.0799183
2041	EPHA1	3.0928	0.00420047	0.0800253
6507	SLC1A3	-3.09197	0.00420947	0.0801291
692084	SNORD13	3.09106	0.00421922	0.0802469
2882	GPX7	-3.09065	0.00422369	0.0802613
9690	UBE3C	3.09023	0.00422821	0.0802613
23645	PPP1R15A	-3.08984	0.00423243	0.0802613
7465	WEE1	-3.08913	0.00424014	0.0802613
1265	CNN2	3.08873	0.0042444	0.0802613
22872	SEC31A	3.08856	0.00424627	0.0802613
100133957	UXT-AS1	-3.08818	0.00425041	0.0802613
5531	PPP4C	3.08776	0.00425504	0.0802613
164	AP1G1	3.08772	0.00425542	0.0802613
1983	EIF5	-3.08771	0.00425555	0.0802613
677772	SCARNA6	-3.0869	0.00426442	0.0803614
285958	SNHG15	-3.08578	0.00427656	0.0805228
1741	DLG3	3.08308	0.00430623	0.081014
680	BRS3	-3.08275	0.00430984	0.0810141
79018	GID4	3.0811	0.00432804	0.0812772
26225	ARL5A	3.08083	0.00433103	0.0812772
9270	ITGB1BP1	3.07915	0.00434967	0.081559
8612	PPAP2C	3.07753	0.00436776	0.0818303
100190986	LOC100190986	-3.07639	0.00438051	0.0819027
55171	TBCCD1	3.0763	0.00438151	0.0819027
84640	USP38	3.07621	0.00438252	0.0819027
2648	KAT2A	-3.07522	0.00439357	0.0820412
10981	RAB32	3.07477	0.00439861	0.0820674
51816	CECR1	3.07353	0.00441255	0.0822561
50604	IL20	3.07322	0.00441602	0.0822561
285172	FAM126B	3.07277	0.00442114	0.0822836
9208	LRRFIP1	-3.07078	0.00444362	0.0826019
4253	CTAGE5	-3.07061	0.00444557	0.0826019
64236	PDLIM2	3.07	0.0044525	0.0826626
10781	ZNF266	-3.06909	0.00446291	0.0827878
23609	MKRN2	3.06822	0.00447276	0.0829022
1107	CHD3	-3.06672	0.00448996	0.0831084
8462	KLF11	3.06631	0.00449466	0.0831084
118663	BTBD16	3.06628	0.00449493	0.0831084
51361	HOOK1	3.06565	0.00450217	0.0831697
1823	DSC1	3.06526	0.00450671	0.0831697
4880	NPPC	-3.06503	0.00450931	0.0831697
10295	BCKDK	3.06308	0.00453181	0.0834645
8572	PDLIM4	-3.06284	0.00453454	0.0834645
79937	CNTNAP3	-3.06268	0.00453639	0.0834645
226	ALDOA	3.06212	0.0045429	0.0835161
51100	SH3GLB1	3.06129	0.00455254	0.0836251
10614	HEXIM1	-3.0594	0.00457448	0.0839598
54531	MIER2	3.05822	0.00458833	0.0841455
128488	WFDC12	3.0574	0.00459792	0.0842529
134510	UBLCP1	3.05553	0.00461982	0.0845855
23556	PIGN	3.05493	0.00462695	0.0846211
5266	PI3	3.05473	0.00462927	0.0846211
56970	ATXN7L3	3.0539	0.00463906	0.0847313
5269	SERPINB6	3.05238	0.00465709	0.0849919
286077	FAM83H	3.05015	0.00468359	0.0854064
11276	SYNRG	3.04946	0.00469187	0.0854564
149018	LELP1	3.04928	0.00469391	0.0854564
57680	CHD8	3.0479	0.00471046	0.0856312
60685	ZFAND3	3.04785	0.0047111	0.0856312
84651	SPINK7	3.04702	0.00472109	0.0857217
255231	MCOLN2	-3.0468	0.00472368	0.0857217
8898	MTMR2	3.04591	0.00473439	0.085847
4884	NPTX1	3.04456	0.00475067	0.086073
55788	LMBRD1	3.04379	0.00475993	0.0861607
27244	SESN1	-3.04333	0.00476551	0.0861607
37	ACADVL	3.04321	0.00476697	0.0861607
55740	ENAH	3.04284	0.00477148	0.0861732
961	CD47	3.04199	0.00478188	0.0862232
84164	ASCC2	3.04198	0.00478189	0.0862232
440689	HIST2H2BF	-3.04079	0.00479643	0.0864162
27102	EIF2AK1	3.03951	0.00481208	0.0866289
2770	GNAI1	-3.03876	0.00482125	0.0867248
9183	ZW10	3.03815	0.00482871	0.0867898
8974	P4HA2	-3.03736	0.00483844	0.0868226
796	CALCA	3.03732	0.00483896	0.0868226
6234	RPS28	-3.0365	0.00484899	0.0868226
55159	RFWD3	3.03645	0.0048497	0.0868226
115201	ATG4A	3.03622	0.00485251	0.0868226
2009	EML1	3.03613	0.00485363	0.0868226
5874	RAB27B	3.03529	0.00486398	0.0868857
140597	TCEAL2	-3.03522	0.00486486	0.0868857
11334	TUSC2	3.03252	0.00489828	0.0874134
79098	C1orf116	3.0321	0.00490352	0.0874207
26020	LRP10	3.03187	0.00490644	0.0874207
6625	SNRNP70	-3.03076	0.00492024	0.0875883
56929	FEM1C	3.03002	0.00492952	0.0875883
115727	RASGRP4	-3.02963	0.00493443	0.0875883
92162	TMEM88	-3.02956	0.0049352	0.0875883
4929	NR4A2	-3.02902	0.00494196	0.0875883
8623	ASMTL	-3.029	0.00494234	0.0875883
10438	C1D	3.02894	0.00494303	0.0875883
8664	EIF3D	3.02753	0.0049607	0.0877662
7108	TM7SF2	3.02723	0.00496454	0.0877662
80821	DDHD1	3.02697	0.00496775	0.0877662
22880	MORC2	3.0269	0.00496863	0.0877662
4641	MYO1C	3.02397	0.0050058	0.0883536
79607	FAM118B	3.02307	0.00501716	0.0884595
5681	PSKH1	3.02288	0.00501965	0.0884595
147495	APCDD1	-3.02238	0.00502594	0.0885013
25828	TXN2	3.02068	0.00504775	0.088816
101928823	LOC101928823	-3.0185	0.00507569	0.089238
7251	TSG101	3.01508	0.00511993	0.0899248
3796	KIF2A	3.0146	0.0051261	0.0899248
7779	SLC30A1	3.01415	0.00513202	0.0899248
57213	SPRYD7	3.01409	0.00513268	0.0899248
319103	SNORD8	-3.01354	0.00513985	0.0899248
6538	SLC6A11	3.01334	0.00514245	0.0899248
56605	ERO1LB	-3.0132	0.00514428	0.0899248
143884	CWF19L2	-3.01302	0.00514665	0.0899248
7107	GPR137B	3.01255	0.00515277	0.0899621
54873	PALMD	-3.01172	0.00516361	0.0900305
55700	MAP7D1	3.01164	0.00516467	0.0900305
3329	HSPD1	-3.00936	0.00519456	0.0904817
6885	MAP3K7	3.00883	0.00520162	0.0905347
55558	PLXNA3	-3.00518	0.00524984	0.0913035
100506211	MIR210HG	3.00461	0.00525739	0.0913644
23569	PADI4	-3.00181	0.00529484	0.0919444
10294	DNAJA2	3.00119	0.00530307	0.0920063
10205	MPZL2	3.00093	0.00530657	0.0920063
3014	H2AFX	-2.99953	0.00532535	0.092261
23307	FKBP15	2.99776	0.00534925	0.092604
10983	CCNI	2.99723	0.00535648	0.0926142
1374	CPT1A	-2.99711	0.00535805	0.0926142
160851	DGKH	-2.99681	0.00536216	0.0926143
2475	MTOR	2.99646	0.00536691	0.0926253
9701	PPP6R2	2.99252	0.00542058	0.0934801
7185	TRAF1	-2.99162	0.00543293	0.0936128
8140	SLC7A5	-2.99136	0.00543658	0.0936128
3704	ITPA	2.99082	0.0054439	0.0936674
51104	ABHD17B	2.99015	0.00545312	0.093713
55350	VNN3	2.99003	0.00545486	0.093713
90523	MLIP	2.98875	0.00547241	0.0939431
1880	GPR183	-2.98829	0.00547889	0.0939827
2147	F2	-2.98781	0.00548552	0.0940249
199964	TMEM61	-2.98736	0.00549177	0.0940606
401548	SNX30	2.98628	0.0055067	0.0942447
100507630	LOC100507630	-2.98518	0.00552199	0.0943695
84263	HSDL2	2.98515	0.00552236	0.0943695
79567	FAM65A	2.98438	0.00553319	0.0944831
84918	LRP11	2.98357	0.00554449	0.0946044
9968	MED12	2.98325	0.00554902	0.0946102
23461	ABCA5	-2.9817	0.00557072	0.0949085
55729	ATF7IP	-2.981	0.00558055	0.0949222
6209	RPS15	-2.98095	0.00558132	0.0949222
1455	CSNK1G2	2.98074	0.00558415	0.0949222
111	ADCY5	-2.98006	0.00559378	0.0949565
22904	SBNO2	2.98	0.00559459	0.0949565
1958	EGR1	-2.97969	0.00559896	0.0949592
55726	ASUN	2.97871	0.00561293	0.0951247
8669	EIF3J	-2.97739	0.00563165	0.0953703
57205	ATP10D	2.97626	0.00564763	0.0955147
7386	UQCRFS1	2.97619	0.00564865	0.0955147
10201	NME6	2.97524	0.00566225	0.095673
91137	SLC25A46	2.9744	0.00567416	0.0957886
10798	OR5I1	2.97414	0.00567791	0.0957886
27351	DESI1	2.97387	0.00568183	0.0957886
55573	CDV3	2.97257	0.00570045	0.0960307
253725	FAM21C	2.97225	0.00570507	0.0960368
5706	PSMC6	-2.97183	0.00571112	0.0960669
22913	RALY	-2.96979	0.00574046	0.0963629
80324	PUS1	-2.96967	0.00574223	0.0963629
8909	ENDOU	2.96967	0.00574228	0.0963629
27072	VPS41	2.96936	0.00574675	0.0963629
23463	ICMT	2.96896	0.00575244	0.0963629
53339	BTBD1	2.96873	0.00575588	0.0963629
114294	LACTB	2.96854	0.00575862	0.0963629
28988	DBNL	2.96787	0.00576825	0.0964287
51439	FAM8A1	2.96746	0.00577424	0.0964287
8522	GAS7	2.96731	0.00577642	0.0964287
23531	MMD	2.96709	0.00577965	0.0964287
79595	SAP130	2.96653	0.00578774	0.0964924
5028	P2RY1	2.96531	0.00580562	0.0967188
1475	CSTA	2.96329	0.00583515	0.0969652
826	CAPNS1	2.96324	0.00583593	0.0969652
79993	ELOVL7	2.96301	0.00583926	0.0969652
10040	TOM1L1	2.96289	0.00584101	0.0969652
55248	TMEM206	2.96165	0.00585927	0.0969652
400949	FKSG49	-2.9616	0.0058601	0.0969652
677800	SNORA12	-2.96156	0.00586069	0.0969652
23036	ZNF292	2.96138	0.0058633	0.0969652
221833	SP8	-2.96127	0.00586498	0.0969652
23507	LRRC8B	2.96106	0.00586804	0.0969652
60682	SMAP1	2.96105	0.00586813	0.0969652
3566	IL4R	2.96079	0.00587199	0.0969652
402055	SRRD	2.95972	0.00588781	0.0971553
823	CAPN1	2.9587	0.00590293	0.0973336
100506674	LOC100506674	2.95827	0.0059093	0.0973675
692053	SNORD9	-2.95653	0.00593528	0.0976168
10979	FERMT2	-2.95642	0.00593681	0.0976168
376940	ZC3H6	-2.95639	0.00593741	0.0976168
284565	NBPF15	-2.95538	0.0059524	0.0977919
201562	PTPLB	2.95347	0.00598102	0.0981906
10002	NR2E3	-2.953	0.00598811	0.0982355
55341	LSG1	2.95235	0.00599799	0.098326
9703	KIAA0100	2.952	0.00600318	0.0983396
9817	KEAP1	2.95059	0.00602445	0.0986165
26002	MOXD1	2.94998	0.00603371	0.0986618
647264	LOC647264	2.94983	0.00603596	0.0986618
124808	CCDC43	2.94902	0.00604833	0.0987923
5591	PRKDC	2.94681	0.006082	0.0992704
1809	DPYSL3	2.9458	0.00609742	0.0994502
84975	MFSD5	2.94393	0.00612615	0.0998465
64855	FAM129B	2.94235	0.00615048	0.100167
55914	ERBB2IP	2.94207	0.0061547	0.100167
27076	LYPD3	2.94069	0.00617602	0.100442
91662	NLRP12	-2.94008	0.00618556	0.100524
113510	HELQ	-2.93908	0.006201	0.100703
10116	FEM1B	2.93825	0.00621398	0.100841
58515	SELK	-2.93659	0.00623991	0.101189
10965	ACOT2	2.93465	0.00627028	0.101437
56882	CDC42SE1	2.93452	0.00627233	0.101437
11232	POLG2	-2.9345	0.00627267	0.101437
83548	COG3	2.93438	0.00627462	0.101437
538	ATP7A	2.93418	0.00627767	0.101437
23135	KDM6B	-2.93381	0.00628352	0.101458
8724	SNX3	2.93257	0.00630306	0.101701
64840	PORCN	2.93174	0.00631623	0.101778
374291	NDUFS7	-2.9317	0.00631683	0.101778
100128593	LOC100128593	-2.93104	0.00632734	0.101874
4891	SLC11A2	2.92992	0.00634515	0.102032
57577	KIAA1407	-2.92985	0.00634621	0.102032
133396	IL31RA	2.92887	0.00636179	0.102195
57019	CIAPIN1	2.92779	0.00637903	0.102195
4520	MTF1	2.92749	0.00638387	0.102195
79801	SHCBP1	2.92735	0.00638604	0.102195
284293	HMSD	2.92732	0.00638654	0.102195
817	CAMK2D	2.92708	0.00639034	0.102195
5718	PSMD12	2.92706	0.00639075	0.102195
3340	NDST1	2.92694	0.00639259	0.102195
25940	FAM98A	2.92539	0.00641749	0.102474
162517	FBXO39	2.92529	0.00641911	0.102474
127829	ARL8A	2.92305	0.00645509	0.102938
54778	RNF111	2.92292	0.00645729	0.102938
80315	CPEB4	2.92178	0.00647572	0.103111
26047	CNTNAP2	2.92168	0.00647729	0.103111
89887	ZNF628	-2.92057	0.00649538	0.103269
5294	PIK3CG	-2.9205	0.00649639	0.103269
254295	PHYHD1	-2.91956	0.0065117	0.103378
25821	MTO1	2.91904	0.00652018	0.103378
79991	OBFC1	2.91873	0.00652532	0.103378
286451	YIPF6	2.91866	0.00652646	0.103378
10131	TRAP1	2.91849	0.00652918	0.103378
5166	PDK4	-2.9184	0.0065307	0.103378
407028	MIR302A	2.91807	0.00653607	0.10339
55432	YOD1	2.91555	0.00657744	0.103971
283970	PDXDC2P	-2.91479	0.00658993	0.104096
5094	PCBP2	-2.91408	0.00660163	0.104208
54915	YTHDF1	2.91311	0.00661757	0.104386
8324	FZD7	-2.91192	0.00663727	0.104624
5932	RBBP8	-2.91095	0.00665334	0.104714
100507299	SMC5-AS1	-2.91079	0.00665607	0.104714
85290	KRTAP4-3	2.91046	0.0066615	0.104714
57636	ARHGAP23	2.91002	0.00666889	0.104714
3420	IDH3B	2.90991	0.00667071	0.104714
79064	TMEM223	-2.9099	0.00667086	0.104714
5689	PSMB1	2.90862	0.00669233	0.104955
57168	ASPHD2	2.90843	0.00669548	0.104955
83931	STK40	2.90751	0.00671076	0.105121
1432	MAPK14	2.90643	0.00672888	0.105267
6338	SCNN1B	2.9064	0.00672938	0.105267
197259	MLKL	2.90453	0.00676088	0.105686
29914	UBIAD1	-2.90418	0.00676679	0.105705
57697	FANCM	-2.90388	0.00677185	0.105711
23647	ARFIP2	2.90315	0.00678419	0.105831
3339	HSPG2	-2.90255	0.0067944	0.105917
57152	SLURP1	2.90225	0.00679958	0.105924
6464	SHC1	2.90144	0.00681329	0.106064
3799	KIF5B	2.90095	0.00682168	0.106084
10973	ASCC3	2.9008	0.00682417	0.106084
677802	SNORA14B	-2.90053	0.00682868	0.106084
55755	CDK5RAP2	2.89911	0.00685293	0.106271
23326	USP22	2.89901	0.0068546	0.106271
143384	CACUL1	2.89876	0.0068589	0.106271
2621	GAS6	-2.89847	0.00686399	0.106271
79568	C2orf47	2.89827	0.00686731	0.106271
10950	BTG3	-2.89818	0.00686895	0.106271
997	CDC34	2.89702	0.00688879	0.106505
2909	ARHGAP35	2.89648	0.00689802	0.106574
4008	LMO7	2.89531	0.00691827	0.106814
2628	GATM	-2.89265	0.00696412	0.107448
146802	SLC47A2	-2.89017	0.00700744	0.108043
151050	KANSL1L	-2.88852	0.00703625	0.10829
23042	PDXDC1	2.88851	0.00703643	0.10829
162	AP1B1	2.88833	0.00703947	0.10829
6278	S100A7	2.88815	0.00704264	0.10829
10193	RNF41	2.88775	0.00704964	0.108323
677814	SNORA31	-2.88681	0.00706628	0.108505
3735	KARS	2.88604	0.00707979	0.108639
79837	PIP4K2C	2.88517	0.00709515	0.1088
100128537	C1orf132	2.88473	0.00710293	0.108846
81669	CCNL2	-2.88415	0.00711324	0.10893
10776	ARPP19	2.883	0.00713353	0.109166
998	CDC42	2.88096	0.00716994	0.109609
3588	IL10RB	2.88083	0.00717216	0.109609
80772	CPTP	2.87995	0.00718783	0.109774
3843	IPO5	-2.87868	0.00721066	0.109939
23405	DICER1	2.87828	0.00721775	0.109939
100505994	LUCAT1	-2.87799	0.00722299	0.109939
55599	RNPC3	-2.87785	0.00722544	0.109939
10949	HNRNPA0	-2.87775	0.00722728	0.109939
51009	DERL2	2.87772	0.00722787	0.109939
1827	RCAN1	2.87715	0.00723818	0.110021
131583	FAM43A	2.87651	0.00724958	0.110081
3659	IRF1	-2.87639	0.00725184	0.110081
2011	MARK2	2.87537	0.00727023	0.110252
2801	GOLGA2	2.87522	0.0072729	0.110252
9791	PTDSS1	2.87271	0.00731847	0.110829
323	APBB2	2.87258	0.00732082	0.110829
51124	IER3IP1	2.87219	0.00732788	0.110862
10094	ARPC3	2.87188	0.00733347	0.110872
647024	C6orf132	2.87131	0.00734383	0.110943
667	DST	-2.87108	0.00734803	0.110943
100616311	MIR3973	-2.86923	0.00738186	0.11138
339745	SPOPL	2.86733	0.00741689	0.111833
1534	CYB561	2.86698	0.00742326	0.111855
3836	KPNA1	2.86636	0.00743468	0.111952
8239	USP9X	2.86575	0.00744593	0.112047
29950	SERTAD1	-2.86544	0.00745167	0.112058
1517	CTSLP2	2.86487	0.00746218	0.112096
284307	ZIK1	-2.86477	0.00746415	0.112096
57118	CAMK1D	2.86393	0.00747969	0.112255
64121	RRAGC	2.86276	0.00750138	0.112506
6129	RPL7	-2.86216	0.00751261	0.112599
100422953	MIR3165	-2.86144	0.00752595	0.112724
9726	ZNF646	2.86037	0.00754605	0.11295
90379	DCAF15	2.8599	0.00755488	0.113008
4682	NUBP1	2.8587	0.00757729	0.113256
10479	SLC9A6	2.85847	0.00758156	0.113256
130589	GALM	-2.85816	0.00758747	0.11327
219855	SLC37A2	2.85601	0.00762793	0.113798
56851	EMC7	2.85481	0.0076507	0.113997
1676	DFFA	2.85478	0.00765137	0.113997
134266	GRPEL2	2.85346	0.00767627	0.114293
57162	PELI1	-2.85286	0.00768779	0.114389
23558	WBP2	2.85258	0.00769309	0.114392
64425	POLR1E	-2.85187	0.0077066	0.114498
51283	BFAR	2.85168	0.00771034	0.114498
22820	COPG1	2.85132	0.0077172	0.114524
6996	TDG	2.8505	0.00773289	0.114607
91775	NXPE3	-2.85049	0.00773294	0.114607
55075	UACA	2.84949	0.00775222	0.114817
79056	PRRG4	2.84877	0.00776608	0.114947
374879	ZNF699	2.84692	0.00780168	0.115398
55214	LEPREL1	-2.8465	0.00780973	0.115442
5627	PROS1	2.84421	0.00785418	0.116023
4759	NEU2	2.84337	0.00787043	0.116187
83594	NUDT12	-2.84198	0.00789762	0.116451
54836	BSPRY	2.84193	0.00789863	0.116451
337967	KRTAP6-2	-2.8414	0.00790899	0.116527
4493	MT1E	2.8411	0.00791477	0.116536
527	ATP6V0C	2.84053	0.00792587	0.116623
7311	UBA52	-2.83999	0.00793649	0.116704
6520	SLC3A2	-2.8379	0.00797771	0.117231
100507144	LOC100507144	-2.83764	0.00798275	0.117231
6390	SDHB	2.83727	0.00799006	0.117262
28999	KLF15	-2.83557	0.00802379	0.11768
2773	GNAI3	2.83431	0.00804871	0.117969
100499466	LINC00674	-2.83402	0.00805451	0.117978
692111	SNORD71	-2.83359	0.00806299	0.118025
23039	XPO7	2.83318	0.00807114	0.118068
10826	FAXDC2	2.83285	0.00807782	0.118089
3609	ILF3	-2.83243	0.00808616	0.118134
401410	LOC401410	-2.83191	0.00809665	0.118211
9776	ATG13	2.83004	0.00813397	0.118624
8477	GPR65	-2.82997	0.00813545	0.118624
147339	C18orf25	2.82904	0.00815422	0.118694
645431	FUT8-AS1	-2.82897	0.00815565	0.118694
1046	CDX4	-2.82894	0.00815607	0.118694
147179	WIPF2	2.82858	0.00816339	0.118724
55553	SOX6	-2.82782	0.00817883	0.118872
909	CD1A	-2.82686	0.00819812	0.119076
84458	LCOR	2.82612	0.00821303	0.119146
83447	SLC25A31	2.8261	0.00821349	0.119146
3093	UBE2K	2.82569	0.00822189	0.119191
1038	CDR1	-2.82539	0.00822787	0.119201
813	CALU	2.82495	0.00823684	0.119252
83999	KREMEN1	2.8247	0.00824194	0.119252
8078	USP5	2.82354	0.00826554	0.119516
3158	HMGCS2	-2.82324	0.00827162	0.119528
29126	CD274	2.82216	0.00829377	0.119771
116931	MED12L	-2.82158	0.00830553	0.119864
23207	PLEKHM2	2.82128	0.00831172	0.119877
101927919	LOC101927919	-2.82062	0.00832523	0.119995
7086	TKT	2.81747	0.0083902	0.120854
89848	FCHSD1	2.81646	0.00841102	0.121077
132430	PABPC4L	-2.81603	0.00841991	0.121128
8189	SYMPK	2.8148	0.00844553	0.121419
284058	KANSL1	2.81377	0.00846686	0.121637
65249	ZSWIM4	2.81355	0.00847149	0.121637
80853	KDM7A	2.8132	0.00847873	0.121648
54949	SDHAF2	2.813	0.00848304	0.121648
283624	LINC00641	-2.81246	0.00849433	0.121732
83640	FAM103A1	2.81085	0.00852803	0.122138
6732	SRPK1	2.81044	0.00853656	0.122182
5651	TMPRSS15	2.80963	0.00855377	0.122351
57402	S100A14	2.80898	0.00856747	0.122423
64746	ACBD3	2.80887	0.00856963	0.122423
8515	ITGA10	-2.80843	0.00857892	0.122478
337875	HIST2H2BA	-2.8078	0.0085922	0.12253
8315	BRAP	2.80775	0.00859344	0.12253
283440	LOC283440	-2.80729	0.00860298	0.122588
101929718	LOC101929718	-2.80677	0.00861398	0.122654
26035	GLCE	-2.8064	0.00862184	0.122654
51573	GDE1	2.80631	0.00862387	0.122654
580	BARD1	-2.80596	0.00863124	0.122681
9450	LY86	-2.80371	0.00867913	0.123284
100133299	LOC100133299	-2.80194	0.00871701	0.123744
124976	SPNS2	2.80168	0.00872247	0.123744
50717	DCAF8	2.80034	0.00875126	0.124074
643394	SPINK9	-2.79825	0.00879632	0.124635
100422905	MIR4311	2.79713	0.00882066	0.124901
2256	FGF11	2.79597	0.00884574	0.125094
149428	BNIPL	2.79592	0.00884678	0.125094
57674	RNF213	-2.79573	0.00885091	0.125094
4548	MTR	-2.79413	0.00888581	0.125509
23471	TRAM1	2.79226	0.00892678	0.125934
23012	STK38L	2.79217	0.00892865	0.125934
388677	NOTCH2NL	-2.79199	0.0089327	0.125934
9538	EI24	2.79072	0.00896055	0.126231
7159	TP53BP2	2.79052	0.00896491	0.126231
25797	QPCT	2.78904	0.00899764	0.126612
3730	KAL1	-2.78869	0.00900519	0.12664
2177	FANCD2	-2.78742	0.00903326	0.126955
29097	CNIH4	2.7865	0.00905382	0.127165
79017	GGCT	2.78597	0.00906558	0.127223
406951	MIR16-2	-2.7858	0.00906925	0.127223
6822	SULT2A1	-2.78419	0.0091052	0.1276
80896	NPL	-2.78409	0.00910739	0.1276
254170	FBXO33	-2.78332	0.00912458	0.127731
10242	KCNMB2	2.78305	0.00913065	0.127731
10464	PIBF1	-2.78287	0.00913469	0.127731
922	CD5L	2.78266	0.00913942	0.127731
2632	GBE1	2.78153	0.00916468	0.128005
10885	WDR3	2.78086	0.00917967	0.128135
8793	TNFRSF10D	2.7792	0.00921722	0.128579
7068	THRB	2.77727	0.00926074	0.129092
6132	RPL8	-2.77707	0.00926541	0.129092
1326	MAP3K8	-2.77581	0.0092941	0.129412
378938	MALAT1	-2.77552	0.00930057	0.129422
10622	POLR3G	2.77522	0.00930744	0.129438
5803	PTPRZ1	-2.7742	0.00933064	0.129618
1366	CLDN7	2.77415	0.00933193	0.129618
84260	TCHP	2.77351	0.0093465	0.129741
3852	KRT5	-2.77189	0.0093837	0.13015
93986	FOXP2	-2.77155	0.00939131	0.13015
65983	GRAMD3	2.77147	0.00939329	0.13015
26267	FBXO10	-2.7694	0.00944081	0.130716
83892	KCTD10	2.76919	0.0094457	0.130716
3954	LETM1	2.76866	0.0094581	0.130807
8603	FAM193A	-2.76665	0.00950473	0.131371
337867	UBAC2	2.76604	0.00951872	0.131484
1407	CRY1	-2.76565	0.00952776	0.131529
341346	SMCO2	2.765	0.0095431	0.13166
100009676	ZBTB11-AS1	-2.76463	0.00955169	0.131676
100873922	ZFX-AS1	-2.76444	0.00955598	0.131676
51588	PIAS4	2.76387	0.00956933	0.13178
132671	SPATA18	-2.76313	0.00958661	0.131809
112939	NACC1	2.76305	0.00958852	0.131809
130888	FBXO36	2.76303	0.009589	0.131809
100423013	MIR4310	2.76249	0.00960167	0.131903
549	AUH	-2.76196	0.00961415	0.131994
642597	C18orf42	-2.76166	0.00962119	0.13201
11187	PKP3	2.76124	0.00963115	0.132019
340596	LHFPL1	-2.76099	0.00963699	0.132019
25976	TIPARP	-2.76089	0.00963935	0.132019
54468	MIOS	2.75944	0.00967356	0.132407
29888	STRN4	2.75849	0.00969586	0.13252
112399	EGLN3	2.75827	0.00970115	0.13252
30817	EMR2	-2.75826	0.00970137	0.13252
22924	MAPRE3	2.75809	0.00970538	0.13252
643664	SLC35G6	2.75785	0.00971123	0.13252
51567	TDP2	2.75723	0.00972579	0.132639
23538	OR52A1	2.75689	0.00973393	0.132668
285237	C3orf38	2.75665	0.00973968	0.132668
54101	RIPK4	2.75598	0.00975547	0.132733
100422995	MIR3175	-2.75595	0.0097562	0.132733
345757	FAM174A	2.75533	0.00977105	0.132769
4644	MYO5A	2.75525	0.00977302	0.132769
2886	GRB7	2.75469	0.00978634	0.132769
124220	ZG16B	2.75451	0.00979064	0.132769
54934	KANSL2	-2.75443	0.00979247	0.132769
60506	NYX	-2.75436	0.00979419	0.132769
4107	MAGEA8	-2.75385	0.00980637	0.13281
23294	ANKS1A	2.75374	0.00980902	0.13281
8535	CBX4	-2.75318	0.00982244	0.132832
55472	RBM12B-AS1	-2.75295	0.00982799	0.132832
160857	CCDC122	-2.7527	0.00983404	0.132832
643733	LOC643733	2.75255	0.00983765	0.132832
57609	DIP2B	2.75232	0.00984297	0.132832
23215	PRRC2C	2.7522	0.00984594	0.132832
81565	NDEL1	2.75191	0.0098528	0.132845
79689	STEAP4	2.75052	0.00988645	0.133219
9547	CXCL14	-2.74977	0.00990446	0.133337
65251	ZNF649	2.74966	0.00990702	0.133337
79183	TTPAL	2.74891	0.00992513	0.133501
1054	CEBPG	2.74737	0.00996257	0.13386
3060	HCRT	2.74732	0.00996365	0.13386
9562	MINPP1	2.7465	0.0099837	0.134049
5837	PYGM	-2.74582	0.0100002	0.13419
51277	DNAJC27	-2.74476	0.0100261	0.134458
10067	SCAMP3	2.74285	0.0100728	0.135005
66008	TRAK2	-2.74239	0.0100842	0.135007
55124	PIWIL2	-2.74236	0.010085	0.135007
55322	C5orf22	2.7418	0.0100988	0.135064
8939	FUBP3	2.7417	0.0101012	0.135064
80004	ESRP2	2.74132	0.0101105	0.135108
5990	RFX2	-2.74056	0.0101292	0.135278
1212	CLTB	2.74013	0.0101398	0.135339
54926	UBE2R2	2.73983	0.0101473	0.135359
4257	MGST1	2.73925	0.0101615	0.135405
7498	XDH	2.7392	0.0101627	0.135405
8650	NUMB	2.7389	0.0101702	0.135411
27304	MOCS3	2.7387	0.0101752	0.135411
25930	PTPN23	2.73826	0.0101861	0.135476
8243	SMC1A	2.73699	0.0102174	0.135813
158295	MGC24103	-2.73603	0.0102415	0.136052
266747	RGL4	-2.7356	0.0102521	0.136113
6564	SLC15A1	2.73501	0.0102668	0.136228
4128	MAOA	2.73414	0.0102886	0.136347
51477	ISYNA1	2.7341	0.0102895	0.136347
4286	MITF	-2.73393	0.0102939	0.136347
1117	CHI3L2	2.73292	0.0103191	0.13648
4254	KITLG	-2.73284	0.0103212	0.13648
90121	TSR2	2.73281	0.010322	0.13648
2060	EPS15	2.73234	0.0103337	0.136554
10266	RAMP2	-2.73079	0.0103728	0.13699
4267	CD99	-2.72985	0.0103966	0.137224
55702	CCDC94	-2.72935	0.0104091	0.137309
255488	RNF144B	2.72892	0.0104201	0.137373
57520	HECW2	2.72798	0.0104439	0.137607
342945	ZSCAN22	2.72691	0.0104709	0.137882
100500810	MIR3620	-2.72655	0.0104802	0.137925
4650	MYO9B	2.72559	0.0105046	0.138115
94241	TP53INP1	2.72531	0.0105117	0.138115
260434	PYDC1	2.72526	0.0105131	0.138115
578	BAK1	2.7238	0.0105505	0.138526
140612	ZFP28	-2.7233	0.0105631	0.138611
25807	RHBDD3	-2.72233	0.0105882	0.138859
56957	OTUD7B	2.72025	0.0106416	0.139411
26130	GAPVD1	2.71995	0.0106494	0.139411
400620	LOC400620	2.7198	0.0106532	0.139411
84132	USP42	-2.71959	0.0106587	0.139411
284467	FAM19A3	-2.7195	0.0106612	0.139411
83480	PUS3	2.71918	0.0106694	0.139438
54834	GDAP2	2.71823	0.010694	0.139679
84286	TMEM175	-2.71767	0.0107086	0.139788
6391	SDHC	2.71681	0.010731	0.13996
149708	WFDC5	2.71668	0.0107342	0.13996
11000	SLC27A3	-2.71614	0.0107483	0.140063
9827	RGP1	2.7153	0.0107702	0.140268
23527	ACAP2	2.71497	0.0107789	0.140289
5724	PTAFR	2.71476	0.0107843	0.140289
55111	PLEKHJ1	2.71446	0.0107922	0.140311
100132781	LOC100132781	2.7139	0.0108068	0.14042
124401	ANKS3	-2.71316	0.0108262	0.140591
5870	RAB6A	2.71292	0.0108326	0.140593
8626	TP63	-2.71155	0.0108686	0.140979
57648	KIAA1522	2.71103	0.0108821	0.141049
340811	AKR1CL1	-2.71087	0.0108864	0.141049
23764	MAFF	-2.70947	0.0109235	0.141448
6513	SLC2A1	2.70891	0.0109382	0.141493
132851	SPATA4	2.70886	0.0109396	0.141493
5304	PIP	2.70857	0.0109474	0.141513
4486	MST1R	-2.70717	0.0109843	0.141909
29984	RHOD	2.70607	0.0110137	0.142207
5970	RELA	2.70569	0.0110238	0.142256
84881	RPUSD4	-2.70497	0.011043	0.142423
4332	MNDA	-2.70281	0.011101	0.143031
51538	ZCCHC17	2.70205	0.0111214	0.143031
23741	EID1	-2.70191	0.0111253	0.143031
115123	MARCH3	2.70164	0.0111325	0.143031
51754	TMEM8B	-2.70162	0.0111331	0.143031
55699	IARS2	2.70139	0.0111391	0.143031
401647	GOLGA7B	2.7009	0.0111524	0.143031
28974	C19orf53	2.70088	0.0111529	0.143031
145226	RDH12	2.70087	0.0111532	0.143031
55361	PI4K2A	2.70078	0.0111555	0.143031
54617	INO80	-2.70039	0.0111662	0.143031
100113392	SNORD11B	-2.70021	0.0111711	0.143031
653604	HIST2H3D	-2.70015	0.0111726	0.143031
4301	MLLT4	2.69979	0.0111823	0.143073
116844	LRG1	2.69944	0.0111918	0.143114
156	ADRBK1	2.69853	0.0112166	0.14335
677819	SNORA37	-2.69811	0.0112279	0.143413
8837	CFLAR	2.69786	0.0112347	0.143419
55160	ARHGEF10L	2.69717	0.0112535	0.143577
51700	CYB5R2	2.69659	0.0112692	0.143696
1544	CYP1A2	-2.69473	0.0113201	0.14419
23467	NPTXR	-2.69467	0.0113216	0.14419
79770	TXNDC15	2.69445	0.0113277	0.14419
26747	NUFIP1	-2.69412	0.0113367	0.14419
23008	KLHDC10	2.69401	0.0113398	0.14419
653061	GOLGA8S	-2.69306	0.0113656	0.144436
692214	SNORD111	-2.69157	0.0114066	0.144853
100506305	LINC00958	-2.6913	0.0114143	0.144853
3301	DNAJA1	-2.69117	0.0114177	0.144853
100287922	ANKRD18CP	2.6902	0.0114444	0.1451
253260	RICTOR	2.68994	0.0114516	0.1451
11007	CCDC85B	-2.68977	0.0114565	0.1451
54503	ZDHHC13	2.68929	0.0114697	0.145172
677770	SCARNA22	-2.6891	0.011475	0.145172
348793	WDR53	2.68876	0.0114843	0.145186
55814	BDP1	-2.68859	0.011489	0.145186
4070	TACSTD2	2.68825	0.0114986	0.145226
10576	CCT2	-2.68784	0.01151	0.145235
2050	EPHB4	2.68776	0.0115122	0.145235
84181	CHD6	-2.68741	0.0115218	0.145247
100507012	BMPR1B-AS1	-2.68726	0.011526	0.145247
92106	OXNAD1	2.68691	0.0115357	0.145247
3958	LGALS3	-2.6868	0.0115389	0.145247
390	RND3	-2.68593	0.0115631	0.145471
11251	PTGDR2	2.68431	0.0116085	0.145956
22931	RAB18	2.6838	0.0116227	0.145956
64432	MRPS25	2.68377	0.0116234	0.145956
7171	TPM4	2.68357	0.0116292	0.145956
27301	APEX2	2.68333	0.0116357	0.145956
9618	TRAF4	-2.68316	0.0116405	0.145956
100288069	LOC100288069	-2.6829	0.0116477	0.145966
2696	GIPR	-2.68224	0.0116663	0.146117
10988	METAP2	-2.68156	0.0116855	0.146222
22802	CLCA4	-2.68149	0.0116877	0.146222
57215	THAP11	2.68106	0.0116995	0.146227
49856	WRAP73	2.68101	0.0117011	0.146227
730100	LOC730100	-2.67939	0.0117467	0.146717
26998	FETUB	2.67882	0.011763	0.146828
1368	CPM	2.67862	0.0117686	0.146828
55676	SLC30A6	2.67801	0.011786	0.146963
9322	TRIP10	2.67713	0.011811	0.147193
55703	POLR3B	2.67653	0.011828	0.147324
8673	VAMP8	2.67558	0.0118551	0.14758
100996645	LINCR-0003	-2.67478	0.0118779	0.147783
55848	PLGRKT	2.67442	0.0118884	0.147832
5743	PTGS2	-2.67373	0.0119082	0.147951
1861	TOR1A	2.67363	0.0119111	0.147951
1645	AKR1C1	-2.67332	0.0119198	0.147977
6307	MSMO1	2.67304	0.0119279	0.147996
8552	INE1	-2.67276	0.0119359	0.148015
8624	PSMG1	2.67234	0.0119481	0.148084
29101	SSU72	-2.67202	0.0119572	0.148115
399884	LOC399884	-2.67156	0.0119706	0.1482
9215	LARGE	-2.67111	0.0119836	0.148243
9861	PSMD6	2.67098	0.0119872	0.148243
5356	PLRG1	2.67045	0.0120024	0.14832
139741	ACTRT1	2.67031	0.0120066	0.14832
79901	CYBRD1	-2.67001	0.0120151	0.148345
55758	RCOR3	-2.66834	0.0120636	0.148861
6239	RREB1	2.66744	0.0120896	0.1491
5917	RARS	2.66718	0.0120974	0.149115
55275	VPS53	2.66667	0.0121121	0.149215
79157	MFSD11	2.66632	0.0121223	0.14926
8773	SNAP23	2.66599	0.0121319	0.149295
9605	VPS9D1	-2.66501	0.0121606	0.149536
25948	KBTBD2	2.66486	0.012165	0.149536
387	RHOA	2.66462	0.0121719	0.149536
4089	SMAD4	2.66382	0.0121953	0.149536
100036563	SNORD115-24	2.66371	0.0121988	0.149536
5184	PEPD	2.66364	0.0122008	0.149536
23404	EXOSC2	-2.6636	0.0122019	0.149536
8702	B4GALT4	2.66351	0.0122045	0.149536
285672	SREK1IP1	2.66314	0.0122155	0.14959
336	APOA2	2.66284	0.0122242	0.149616
54813	KLHL28	2.66232	0.0122395	0.149624
56664	VTRNA1-1	-2.66225	0.0122415	0.149624
116151	FAM210B	-2.66214	0.0122448	0.149624
51691	LSM8	2.66148	0.0122641	0.149779
79750	ZNF385D	-2.66121	0.012272	0.149795
126820	WDR63	-2.66061	0.0122899	0.149931
11199	ANXA10	-2.65986	0.0123119	0.150118
26262	TSPAN17	2.65876	0.0123444	0.150357
9665	KIAA0430	2.65875	0.0123448	0.150357
9416	DDX23	2.65788	0.0123705	0.150527
29923	HILPDA	2.65762	0.0123782	0.150527
170679	PSORS1C1	2.65761	0.0123788	0.150527
7818	DAP3	2.65699	0.012397	0.150668
100188917	ESP33	-2.65473	0.0124647	0.151349
8405	SPOP	2.65467	0.0124665	0.151349
284611	FAM102B	-2.65404	0.0124851	0.151494
133522	PPARGC1B	2.65247	0.0125323	0.151985
64393	ZMAT3	2.65188	0.0125502	0.152119
677809	SNORA24	-2.64989	0.0126101	0.152744
100505648	RAD51-AS1	-2.64972	0.0126153	0.152744
221477	C6orf89	2.64949	0.0126222	0.152747
91404	SESTD1	2.64888	0.0126408	0.15289
55299	BRIX1	-2.64841	0.0126548	0.152977
100616210	MIR4737	-2.64793	0.0126696	0.153039
57486	NLN	2.6478	0.0126736	0.153039
7436	VLDLR	2.64736	0.0126868	0.153118
9892	SNAP91	-2.64492	0.0127612	0.153898
121053	C12orf45	-2.64477	0.0127658	0.153898
416	ARSF	2.64457	0.012772	0.153898
23114	NFASC	2.64427	0.0127811	0.153926
623	BDKRB1	-2.64334	0.0128098	0.154189
64863	METTL4	2.64185	0.0128554	0.154655
84225	ZMYND15	-2.64159	0.0128635	0.154671
643008	SMIM5	2.64104	0.0128805	0.154792
29108	PYCARD	2.64067	0.0128918	0.154846
780854	SNORD3D	-2.64012	0.0129087	0.154967
3916	LAMP1	2.63866	0.012954	0.155385
22974	TPX2	2.63855	0.0129573	0.155385
149950	LOC149950	-2.63823	0.0129675	0.155424
26292	MYCBP	-2.63774	0.0129824	0.155443
5305	PIP4K2A	2.63773	0.0129829	0.155443
23240	KIAA0922	-2.63673	0.0130141	0.155734
10368	CACNG3	-2.63633	0.0130264	0.155799
388403	YPEL2	2.63607	0.0130344	0.155812
84766	CRACR2A	-2.63564	0.0130478	0.155889
26589	MRPL46	2.63496	0.0130692	0.155943
28231	SLCO4A1	2.63496	0.0130693	0.155943
128240	APOA1BP	2.63484	0.013073	0.155943
57594	HOMEZ	-2.63456	0.0130818	0.155965
113419	TEX261	2.63429	0.0130901	0.155982
1953	MEGF6	-2.63387	0.0131034	0.156058
64063	PRSS22	2.63267	0.0131409	0.156422
100616163	MIR4530	-2.63186	0.0131663	0.156642
84529	C15orf41	2.63159	0.013175	0.156662
10056	FARSB	2.63085	0.0131983	0.156856
2029	ENSA	2.63041	0.0132122	0.156935
407056	MIR99B	-2.6302	0.0132188	0.156935
3983	ABLIM1	2.62904	0.0132555	0.157138
100128881	VPS9D1-AS1	2.62901	0.0132564	0.157138
10825	NEU3	-2.62889	0.0132602	0.157138
7561	ZNF14	-2.62878	0.0132638	0.157138
10430	TMEM147	2.62847	0.0132735	0.157171
966	CD59	2.62777	0.0132959	0.157353
92211	CDHR1	-2.62679	0.0133268	0.157604
84641	HIATL1	2.62666	0.013331	0.157604
255130	IGFBP7-AS1	-2.62616	0.0133471	0.157659
5174	PDZK1	2.62593	0.0133543	0.157659
2778	GNAS	-2.62586	0.0133567	0.157659
5329	PLAUR	-2.62497	0.013385	0.15784
8345	HIST1H2BH	-2.62476	0.0133917	0.15784
166	AES	-2.62472	0.013393	0.15784
192134	B3GNT6	-2.62348	0.0134326	0.158176
4176	MCM7	-2.62339	0.0134355	0.158176
124454	EARS2	2.62219	0.013474	0.158479
64320	RNF25	2.62215	0.0134754	0.158479
132203	SNTN	-2.62149	0.0134964	0.158566
10260	DENND4A	-2.62148	0.0134968	0.158566
7074	TIAM1	2.62062	0.0135245	0.158809
5230	PGK1	2.61982	0.0135504	0.15903
54850	FBXL12	-2.61897	0.013578	0.159271
6730	SRP68	2.61818	0.0136037	0.15949
80034	CSRNP3	-2.61727	0.013633	0.15975
259249	MRGPRX1	-2.61577	0.0136819	0.160241
57614	KIAA1468	2.61551	0.0136906	0.160259
114915	EPB41L4A-AS1	-2.61445	0.0137249	0.160553
79912	PYROXD1	2.6143	0.01373	0.160553
5819	PVRL2	2.61375	0.0137481	0.160682
2936	GSR	-2.61292	0.0137752	0.160862
51491	NOP16	-2.61284	0.0137778	0.160862
7047	TGM4	2.61246	0.0137903	0.16088
357	SHROOM2	-2.61236	0.0137936	0.16088
116138	KLHDC3	2.61157	0.0138197	0.161101
677797	SNORA7B	-2.61124	0.0138303	0.161142
677810	SNORA26	-2.61015	0.0138664	0.161479
6944	VPS72	2.60979	0.0138784	0.161492
401397	LINC00998	-2.60968	0.0138818	0.161492
55374	TMCO6	2.60923	0.0138968	0.161554
9925	ZBTB5	2.60894	0.0139065	0.161554
26054	SENP6	-2.60863	0.0139165	0.161554
9848	MFAP3L	2.60861	0.0139175	0.161554
286343	LURAP1L	2.60844	0.013923	0.161554
406958	MIR182	-2.60773	0.0139464	0.161743
6257	RXRB	-2.60738	0.0139582	0.161793
6535	SLC6A8	-2.60717	0.0139651	0.161793
163227	ZNF100	-2.60684	0.0139761	0.161837
5439	POLR2J	2.60559	0.0140177	0.162174
5663	PSEN1	2.60553	0.0140196	0.162174
64087	MCCC2	2.60485	0.0140423	0.162354
9267	CYTH1	2.60464	0.0140496	0.162355
10572	SIVA1	-2.60415	0.0140658	0.162459
57498	KIDINS220	2.60374	0.0140795	0.162533
126068	ZNF441	-2.60289	0.014108	0.16278
125476	INO80C	2.60246	0.0141226	0.162831
3394	IRF8	-2.60233	0.0141269	0.162831
55227	LRRC1	2.60167	0.0141491	0.162944
140290	TCP10L	2.60161	0.0141511	0.162944
29952	DPP7	2.60127	0.0141624	0.162991
347736	NME9	-2.59998	0.014206	0.163395
9617	MTRF1	-2.5998	0.0142121	0.163395
11196	SEC23IP	2.5983	0.0142628	0.163895
9097	USP14	2.59755	0.0142885	0.164072
284361	EMC10	2.59742	0.0142927	0.164072
693135	MIR551A	-2.59693	0.0143095	0.164155
2091	FBL	-2.59678	0.0143146	0.164155
56905	C15orf39	2.59515	0.0143701	0.164709
57719	ANO8	2.59425	0.0144007	0.164915
5229	PGGT1B	2.59419	0.0144027	0.164915
55852	TEX2	2.59328	0.0144339	0.165188
4303	FOXO4	2.59299	0.014444	0.16522
399474	TMEM200B	-2.59249	0.0144609	0.165327
653390	RRN3P2	2.59218	0.0144719	0.165327
646762	LOC646762	-2.59192	0.0144807	0.165327
5545	PRB4	-2.59186	0.0144827	0.165327
6201	RPS7	-2.59098	0.014513	0.165589
239	ALOX12	2.58966	0.0145585	0.166025
23503	ZFYVE26	2.5874	0.0146366	0.166713
271	AMPD2	2.58733	0.0146391	0.166713
100130890	TSTD3	-2.58728	0.0146411	0.166713
4144	MAT2A	-2.58673	0.0146599	0.166844
29122	PRSS50	-2.58604	0.0146842	0.167028
390113	OR4X1	-2.58584	0.014691	0.167028
1101	CHAD	-2.58483	0.0147261	0.167343
50848	F11R	2.58306	0.0147881	0.167963
158158	RASEF	2.58238	0.0148119	0.168149
79228	THOC6	-2.58101	0.0148604	0.168484
5426	POLE	-2.58093	0.0148631	0.168484
4700	NDUFA6	2.58091	0.0148638	0.168484
8856	NR1I2	2.58025	0.0148869	0.168661
25847	ANAPC13	2.57934	0.0149189	0.168939
7515	XRCC1	2.57878	0.0149387	0.169078
79848	CSPP1	-2.5783	0.0149558	0.169187
6734	SRPR	2.57801	0.0149662	0.169219
56169	GSDMC	2.57694	0.015004	0.16949
11219	TREX2	2.57682	0.0150083	0.16949
344787	ZNF860	2.57649	0.0150201	0.16949
83481	EPPK1	2.57649	0.0150202	0.16949
[truncated: 20,558 more rows]
